# Supplementary material for: Variation in guide RNA library representation results in gene effect score bias in genome-wide CRISPR screens
Source: BMC Genomics. 2026 Feb 20;27:307. doi: 10.1186/s12864-026-12658-2 (PMC13023172; doi:10.1186/s12864-026-12658-2)
Supplement: Supplementary file 2 — Supplementary Material 2 [file 12864_2026_12658_MOESM2_ESM.xlsx]

## Sheet: Humagne_C_screens_raw_counts
sgRNA	Gene	pDNA_HC_amplified	2CD0_R1	2CD6.1_R1	2CD9.3_R1	2CD14_R1	2CH0_R2	2CH16d_R2	2CH18_R2	8CD0_R1	8CD2.1_R1	8CD4.5_R1	8CD12_R1	8CD14_R1	8CH0_R1	8CH3_R1	8CH8.7_R1	8CH21d_R1	8CH14_R1	9CD0_R2	9CD2_R2	9CD4.4_R2	9CD6.6_R2	9CD9.5_R2	9CD14_R2	9CD28_R2	9CH0_R1	9CH26d_R1	9CH14_R1	iCD0_R1	iCD2.5_R1	iCD5_R1	iCD8.5_R1	iCD14_R1	iCH0_R1	iCH4.7_R1	iCH7.7_R1	iCH14_R1
SVIP	SVIP	497	797	452	504	1606	1058	1028	2181	1559	265	132	1358	1599	1163	1073	592	625	328	1128	420	732	1072	540	1498	1025	544	122	406	1022	866	264	631	1241	538	1023	717	16
ERFE	ERFE	268	277	157	192	579	516	261	478	639	100	54	380	395	571	479	302	309	148	571	124	109	399	74	539	783	195	40	123	419	316	83	204	567	186	285	253	11
BOD1L2	BOD1L2	223	287	128	154	449	368	351	422	585	83	52	690	555	421	276	248	290	164	448	119	157	565	228	826	1096	195	37	68	396	270	105	176	519	205	321	169	10
SDR9C7	SDR9C7	189	298	121	140	414	393	335	450	494	95	39	433	519	420	254	197	177	91	411	273	121	435	223	583	370	165	43	63	411	248	88	136	241	185	296	128	28
ZNHIT3	ZNHIT3	241	588	211	206	639	639	451	450	889	129	117	654	731	744	506	261	374	128	779	202	179	525	168	687	850	271	28	106	528	341	102	205	320	349	325	127	20
OR56A5	OR56A5	263	358	159	180	502	355	228	903	604	124	88	930	780	631	390	227	200	125	630	188	273	262	69	571	418	227	45	42	409	345	148	304	535	223	311	161	5
SMLR1	SMLR1	224	413	189	164	491	426	408	413	707	131	64	561	668	456	570	217	324	96	629	198	164	348	98	676	793	222	23	121	351	234	106	296	560	331	352	283	4
PCYOX1	PCYOX1	427	732	215	259	718	758	341	496	1107	130	67	416	427	954	488	214	332	125	998	298	426	541	185	641	289	362	44	175	777	560	174	390	783	465	744	508	89
TGM5	TGM5	337	511	258	260	692	605	490	2240	953	91	100	460	504	841	453	249	289	170	819	238	241	292	278	574	439	302	64	99	581	328	129	277	657	308	638	554	57
ZNF148	ZNF148	223	307	114	114	284	252	116	142	489	77	47	242	241	351	153	145	188	47	386	80	176	147	32	374	361	270	45	33	322	189	40	102	131	118	155	88	10
SPSB1	SPSB1	380	565	219	292	825	647	369	241	821	131	87	704	957	682	501	392	345	151	702	248	478	612	477	1034	826	332	37	153	585	466	190	325	824	350	435	290	10
LITAF	LITAF	172	262	107	152	478	264	196	171	485	75	57	384	370	398	308	126	194	76	402	169	120	307	250	495	211	239	38	10	244	193	65	191	445	162	259	321	14
MIOX	MIOX	476	692	390	460	1271	1125	1109	1178	1376	311	171	1459	1831	1423	1110	604	737	355	1301	419	615	1032	595	1746	1882	445	155	583	845	727	232	608	935	443	844	711	48
DOK5	DOK5	144	346	133	135	374	353	319	488	614	88	46	556	490	509	266	216	222	110	462	128	200	271	54	532	647	139	56	70	350	254	62	179	235	285	217	167	32
PEX5	PEX5	234	358	154	175	521	353	456	767	629	83	55	367	361	394	297	195	258	128	469	230	287	353	57	310	127	149	33	174	513	255	106	276	373	219	415	458	44
MAB21L2	MAB21L2	192	362	152	158	360	321	267	286	519	121	48	458	529	449	257	246	257	158	475	207	209	266	207	191	264	168	39	72	325	218	71	134	114	203	220	199	29
TUBB8B	TUBB8B	281	350	166	186	534	504	197	254	605	121	37	144	164	509	203	154	198	58	580	85	33	248	83	249	333	151	18	18	339	219	63	62	80	133	197	80	7
UFSP1	UFSP1	430	718	350	377	984	881	784	900	1185	199	120	1439	1323	1042	979	537	604	329	1104	330	633	514	526	1005	772	328	34	180	800	563	220	559	1069	438	796	666	87
FAM53C	FAM53C	404	505	325	317	1122	872	694	915	1052	229	110	619	746	986	576	253	343	132	916	339	624	594	261	1266	1256	373	56	318	620	412	120	427	880	337	720	494	42
FKBP2	FKBP2	370	568	281	211	843	806	499	482	1141	179	122	912	1019	934	671	531	603	338	1119	328	253	438	207	734	335	344	43	339	770	505	193	476	839	400	881	712	120
C5orf49	C5orf49	359	781	241	299	1092	858	485	589	1158	136	129	966	1312	1067	806	441	415	184	951	299	370	1061	279	1556	2097	317	86	349	666	329	186	420	913	421	776	547	50
RALA	RALA	128	295	115	137	499	405	265	1099	476	52	65	502	613	416	167	141	145	46	343	164	324	291	54	482	687	181	40	252	272	225	72	137	242	180	220	136	2
HTRA1	HTRA1	371	546	234	213	746	560	386	384	929	156	77	548	537	775	553	328	347	172	684	429	189	605	258	963	695	288	97	134	538	349	160	256	490	310	518	386	16
ABCF2	ABCF2	473	814	442	443	1274	954	849	1115	1401	262	173	1510	1655	1191	941	675	651	344	1160	444	828	733	521	1429	1303	486	99	199	990	760	266	616	1260	480	820	606	56
SMU1	SMU1	123	268	83	51	153	225	86	672	381	29	26	132	122	314	159	56	55	11	348	63	71	36	8	16	3	82	22	0	210	40	25	27	15	118	41	22	6
ONE_INTERGENIC_SITE360	ONE_INTERGENIC_SITE360	247	433	233	228	737	421	294	630	639	108	60	886	1098	583	323	423	306	161	654	223	246	312	197	568	237	168	17	198	354	320	128	215	406	279	481	280	36
CDK2	CDK2	339	466	211	271	774	581	486	683	910	114	81	460	323	667	446	341	289	134	645	168	217	231	127	222	93	241	84	106	532	318	106	225	230	301	216	152	1
EP300	EP300	393	773	345	433	1370	819	951	3666	1266	223	162	845	965	1120	1376	876	835	635	1211	459	563	803	464	1369	1920	496	147	710	743	556	199	501	3107	612	635	388	17
TEKT2	TEKT2	519	782	396	468	1399	1100	912	1291	1226	175	121	877	1115	883	535	387	597	266	1079	461	530	757	463	1332	2875	443	101	338	912	767	182	430	1042	515	722	581	59
OR51A7	OR51A7	287	421	192	163	481	581	192	194	781	168	62	288	442	587	359	156	207	62	687	243	252	413	208	808	738	250	47	236	609	233	108	201	445	368	394	339	26
CEACAM5	CEACAM5	228	401	154	170	466	390	464	631	724	92	49	336	531	540	358	190	253	86	634	192	157	234	156	633	694	248	35	204	364	268	99	215	303	330	438	315	29
OR4D9	OR4D9	296	525	168	179	532	648	452	1203	773	131	85	355	376	775	378	197	317	73	744	182	256	288	127	457	402	274	63	135	678	240	88	219	320	326	256	148	15
MAD2L1	MAD2L1	349	663	94	111	315	758	219	397	1187	102	32	83	28	921	167	53	105	35	874	175	155	64	104	68	8	293	66	28	584	221	11	10	17	345	39	13	5
PIM2	PIM2	420	758	316	306	1231	832	979	766	1309	219	96	1423	1205	1092	410	353	423	256	1101	377	478	601	364	1216	1074	380	68	501	837	483	138	386	864	360	499	473	38
SLC35G6	SLC35G6	254	444	208	281	735	702	650	949	768	185	86	974	864	562	643	381	373	213	698	363	399	622	274	1058	1070	256	32	88	486	438	146	298	562	291	532	522	39
GNAL	GNAL	79	138	87	88	283	216	62	81	188	49	32	319	275	198	201	61	97	30	211	33	30	179	85	377	638	61	4	56	104	71	36	98	113	60	162	92	15
KLHL34	KLHL34	311	495	293	292	749	742	696	688	945	164	99	1337	1294	738	448	473	361	183	766	245	595	561	199	1182	1143	327	86	193	557	565	191	517	788	276	455	369	19
CDKN2AIP	CDKN2AIP	161	263	94	86	237	212	169	341	423	64	41	245	274	468	122	112	147	90	374	34	75	167	51	202	252	114	24	26	216	219	70	126	253	119	260	177	15
RBMXL2	RBMXL2	276	331	159	133	388	371	419	679	620	99	93	738	995	626	398	448	345	309	621	241	219	500	206	834	732	191	15	134	418	320	112	236	357	275	495	707	90
ACACA	ACACA	232	328	111	71	198	399	129	122	586	74	36	108	228	455	290	107	180	22	572	165	229	258	280	341	317	182	9	13	360	265	33	95	36	261	192	102	0
AJAP1	AJAP1	440	661	298	377	996	989	961	1802	1254	222	186	1121	1402	1047	1056	536	602	248	1230	443	866	840	304	1696	1328	484	106	483	971	706	267	515	1038	409	909	822	84
PACSIN1	PACSIN1	603	854	425	428	1270	1142	1090	1479	1372	274	222	1253	1515	1042	851	512	544	287	1365	501	736	841	373	1640	1187	439	104	208	1059	892	309	626	1060	486	896	775	54
TAS2R9	TAS2R9	198	333	146	149	517	383	401	817	644	67	58	464	618	568	280	153	217	85	473	190	382	346	129	454	183	176	47	50	519	298	107	311	2166	370	311	357	24
P2RX5	P2RX5	632	963	408	493	1316	1206	2024	2603	1819	349	149	1147	1213	1395	896	523	713	319	1575	508	836	1054	422	1598	1030	469	120	249	1070	967	261	551	1002	497	871	624	39
LOC105371932	LOC105371932	540	586	190	217	808	734	596	720	894	173	90	743	717	773	592	242	305	182	917	297	236	429	177	923	1091	266	59	43	658	396	123	227	535	361	416	332	53
TTF2	TTF2	346	513	182	138	362	677	293	181	1027	111	54	140	92	802	170	73	134	42	766	139	155	159	49	131	35	291	39	29	574	350	112	216	290	345	430	291	17
DLC1	DLC1	419	739	364	504	1310	977	872	1713	1276	178	160	1415	1394	956	696	458	573	264	1186	362	485	972	311	1106	1454	388	121	204	842	603	300	709	2088	470	1241	1238	154
ZSCAN26	ZSCAN26	429	718	294	314	1126	843	600	740	1209	207	148	793	818	971	602	454	481	207	1087	347	366	826	425	1272	1387	463	120	122	855	416	175	421	756	457	837	612	52
MARCHF10	MARCHF10	306	553	299	306	977	668	457	670	821	116	69	843	887	808	357	379	351	169	811	215	390	397	274	878	1859	245	95	187	552	382	164	281	719	217	342	230	16
XCR1	XCR1	673	1207	498	564	1679	1491	1566	1940	2237	378	232	2189	2546	1847	1452	949	873	509	1880	607	1081	1422	621	2367	2744	666	113	584	1606	998	282	650	1051	777	1205	847	78
ONE_INTERGENIC_SITE374	ONE_INTERGENIC_SITE374	479	638	301	392	1197	786	416	765	1219	157	126	1143	1225	1225	582	679	577	437	1073	349	538	676	249	1014	1143	256	77	403	817	559	212	391	1114	430	967	791	69
UCHL1	UCHL1	79	171	40	60	168	218	118	744	269	58	33	187	284	166	175	122	91	47	312	63	138	218	80	401	277	67	11	35	183	106	42	147	278	124	252	193	19
FEV	FEV	325	554	282	299	986	785	869	1045	1001	157	145	1412	1326	755	464	476	539	268	866	260	489	547	266	834	830	256	73	259	675	593	168	406	888	394	627	417	30
DTX1	DTX1	453	759	278	375	1010	771	863	1896	1232	239	138	1415	1674	1051	491	463	656	278	1074	341	669	987	631	1607	2466	324	99	232	756	596	215	588	1207	487	921	686	50
SLC22A16	SLC22A16	429	588	305	265	889	831	469	779	1157	278	140	1288	1344	925	731	473	550	266	1067	298	359	633	220	1139	771	360	68	128	664	489	170	447	788	385	862	796	202
RASGRP4	RASGRP4	314	542	228	238	874	560	685	847	921	168	154	1562	1563	719	470	393	415	232	703	242	410	557	231	1024	969	292	98	437	698	523	155	343	584	321	715	498	40
GPR35	GPR35	332	586	319	311	896	639	878	1524	1142	233	175	1306	1038	849	770	548	502	300	954	343	424	621	299	979	1005	380	76	236	681	465	176	384	580	388	604	543	78
CYS1	CYS1	338	564	233	292	855	608	574	1243	938	174	140	681	838	701	643	312	370	229	794	242	419	768	290	1411	2132	287	94	153	610	355	143	268	642	362	597	481	46
MDH2	MDH2	340	639	240	255	703	690	702	1021	971	89	62	372	459	754	555	202	423	139	752	219	257	422	233	777	857	266	48	184	651	411	144	367	880	339	754	754	102
IRGQ	IRGQ	380	720	387	349	973	821	828	1288	994	124	70	516	441	830	493	329	389	176	880	256	251	595	371	860	632	368	54	352	736	453	160	318	439	329	758	645	49
SPINK4	SPINK4	664	1081	508	580	1539	1296	1471	2311	1833	278	227	1357	1446	1470	1052	700	777	334	1457	470	883	918	414	1262	858	587	168	733	1060	1050	327	670	1330	830	1626	1346	90
KRTAP19-7	KRTAP19-7	501	864	402	398	1249	1019	813	1777	1444	199	154	1622	1594	1040	1042	538	587	282	1412	365	541	902	251	1392	1333	417	115	537	1001	716	241	472	794	547	940	621	54
DNAJC14	DNAJC14	641	1648	697	819	2239	2128	1815	2912	2910	453	310	1789	1752	2502	1232	882	1052	503	2551	672	1273	1502	1057	1888	1836	915	156	685	1873	1252	366	924	1540	1134	1110	715	55
MUC2	MUC2	348	673	217	218	639	709	480	662	1015	104	120	1076	914	707	430	283	364	203	695	180	259	511	168	651	465	249	43	212	688	409	146	258	569	350	608	405	29
NOS1	NOS1	158	328	100	137	392	351	237	1474	494	71	26	298	244	396	198	49	135	61	499	68	136	268	116	482	959	151	64	76	273	191	55	118	304	209	225	152	15
FAM83E	FAM83E	175	207	105	159	395	397	406	464	480	83	37	365	354	392	273	155	142	87	474	118	150	267	77	300	143	143	24	101	402	155	61	167	319	214	283	291	32
HLA-A	HLA-A	365	445	241	299	847	626	692	1351	846	164	111	1053	1135	697	756	468	439	178	749	226	547	587	441	1037	946	367	87	140	485	549	164	369	611	444	478	430	28
ESPNL	ESPNL	457	585	321	341	1017	847	576	442	1166	165	115	841	1333	767	567	411	466	264	1021	359	590	732	214	944	1067	374	79	241	857	644	184	548	1156	552	887	679	83
RPL12	RPL12	375	488	114	76	337	758	127	305	952	35	28	54	89	866	200	56	155	35	810	87	131	48	247	15	21	360	17	62	524	111	14	19	35	302	63	32	8
KRT77	KRT77	304	446	170	154	705	655	276	594	744	114	110	644	760	796	443	294	276	217	642	281	311	321	263	842	461	250	57	99	391	333	137	303	730	239	585	499	99
NO_SITE567	NO_SITE567	456	452	198	233	652	567	732	375	706	125	107	809	1012	832	646	397	381	246	671	167	433	706	237	1264	1474	236	102	213	419	422	125	336	473	264	386	342	12
TMIE	TMIE	455	617	287	408	965	820	1077	1120	1228	235	125	1231	1191	987	766	416	558	296	1063	244	434	751	513	1185	1038	344	76	392	1091	671	215	450	1240	474	698	462	80
SELENOT	SELENOT	194	387	124	147	629	306	196	391	669	120	64	428	546	550	426	232	193	87	494	142	279	367	120	666	631	156	14	65	482	262	118	231	352	218	350	207	25
CAMK1D	CAMK1D	262	592	264	297	986	617	436	754	1006	115	106	649	1000	725	538	346	348	155	767	223	182	598	254	1100	974	322	70	383	567	298	113	280	437	299	530	356	33
GP1BA	GP1BA	267	477	245	213	693	548	290	441	857	107	110	852	1086	615	630	357	361	159	635	200	441	468	185	809	552	214	50	97	503	380	117	346	773	314	468	406	44
MIXL1	MIXL1	473	676	263	411	996	774	1107	1021	1004	163	161	980	1030	749	573	529	420	350	897	311	434	776	240	1253	1146	326	93	208	642	545	177	411	811	308	814	979	113
CT47A8	CT47A8	297	401	164	266	667	657	774	1184	847	187	119	722	822	717	489	296	285	146	684	270	413	620	333	1053	1056	277	73	339	407	436	98	275	627	310	626	475	24
ONE_INTERGENIC_SITE99	ONE_INTERGENIC_SITE99	492	453	185	179	588	544	293	385	728	115	93	599	687	820	424	291	307	143	696	314	337	514	231	740	505	259	75	254	430	386	156	381	790	182	402	290	61
SLC9A3R1	SLC9A3R1	207	317	158	217	549	534	374	1298	708	105	91	609	772	511	548	254	276	182	534	154	165	412	327	662	507	227	59	37	482	269	103	271	685	246	563	552	55
LSM3	LSM3	226	492	115	119	384	602	364	390	800	67	51	205	139	826	224	96	192	49	732	254	370	207	122	325	140	246	16	50	526	250	64	50	62	239	125	33	7
APBB1IP	APBB1IP	164	376	165	158	606	417	236	709	548	68	60	523	462	455	278	219	194	99	497	178	296	234	138	485	368	119	58	636	322	230	93	169	298	193	370	184	20
HSPB9	HSPB9	486	805	337	382	1139	997	1027	1116	1518	271	177	1724	1758	1249	583	569	659	328	1126	486	454	982	397	1177	1046	447	133	351	1041	890	224	529	1032	596	855	647	47
ONE_INTERGENIC_SITE267	ONE_INTERGENIC_SITE267	317	688	295	281	1049	666	911	496	1192	182	160	1263	1634	1068	584	548	553	337	900	361	478	657	363	980	974	326	117	186	802	643	202	466	1132	366	898	1014	81
KCNH2	KCNH2	312	638	346	389	1024	715	595	689	970	151	123	929	783	872	428	425	429	238	726	270	319	539	267	1140	1896	359	90	182	637	456	172	378	752	344	632	597	28
UGT1A9	UGT1A9	140	282	112	141	480	269	237	731	432	87	57	528	685	439	194	147	266	65	423	128	150	239	111	545	862	128	15	150	279	180	70	152	387	134	321	197	15
ME1	ME1	112	134	53	49	188	178	224	413	275	44	19	243	176	298	178	111	129	27	170	44	40	149	37	305	770	80	17	21	168	106	38	99	120	103	123	71	0
NO_SITE543	NO_SITE543	345	217	132	113	364	324	313	246	513	52	68	589	638	443	262	205	197	133	356	115	144	288	121	277	197	122	65	71	397	278	94	250	830	178	402	328	46
CDCA3	CDCA3	471	762	294	296	680	1097	1049	2121	1509	183	106	317	272	1310	763	349	444	187	1357	278	306	627	203	617	340	474	75	311	993	645	203	269	366	576	718	482	35
SYNGR3	SYNGR3	336	298	168	155	403	469	565	810	614	81	74	439	361	536	356	182	230	127	583	170	318	402	227	613	350	173	58	70	512	294	119	291	689	235	362	290	9
SPATA31A3	SPATA31A3	143	227	113	113	405	216	319	535	375	40	43	249	381	378	298	180	152	78	375	74	184	153	142	217	116	136	35	40	209	216	57	126	379	192	180	139	6
LPAR4	LPAR4	510	978	413	478	1795	1170	998	1941	1691	217	158	1776	1903	1490	1299	846	795	398	1581	462	855	1164	533	2053	2059	511	132	549	1063	650	243	488	834	639	804	693	89
PCOLCE2	PCOLCE2	214	322	93	127	349	322	215	375	505	80	34	390	498	364	272	149	201	144	356	78	102	309	89	444	205	133	18	30	288	188	48	146	223	234	457	697	118
CD300LG	CD300LG	448	725	336	312	981	901	625	535	1171	176	108	796	730	890	658	157	309	102	1162	244	325	565	290	555	541	419	49	247	826	411	166	317	531	390	502	538	30
A4GALT	A4GALT	396	644	310	257	823	828	754	1597	1150	203	143	1359	1703	743	711	414	519	244	888	297	421	601	638	1073	1316	281	82	122	759	590	219	610	1078	423	571	507	54
CNPY3	CNPY3	20	47	17	27	83	24	9	4	54	6	5	44	53	13	1	9	15	4	48	9	3	71	58	110	207	12	1	48	44	29	1	13	10	22	49	19	0
MAB21L3	MAB21L3	340	533	185	150	405	509	327	419	803	84	70	451	473	563	233	191	162	122	649	87	374	158	132	439	285	208	43	183	633	255	77	161	319	306	568	617	61
ME3	ME3	286	404	174	201	642	567	370	575	820	132	74	318	414	591	562	217	310	147	725	244	172	372	191	569	835	281	60	80	512	290	96	207	408	296	617	405	52
PSMB6	PSMB6	337	596	173	188	492	709	234	750	1034	86	37	184	219	827	378	174	244	53	883	189	131	255	111	356	738	337	30	17	668	223	29	54	73	406	165	53	3
C1orf232	C1orf232	404	617	293	285	887	710	690	1137	1063	229	166	1234	1221	951	665	458	487	270	1000	275	569	788	290	1068	859	245	111	434	687	521	170	459	1174	338	792	695	87
ATF6	ATF6	258	450	214	248	885	553	526	737	792	76	67	380	318	563	438	240	224	123	746	190	328	204	116	211	43	202	50	190	498	352	111	270	349	283	447	322	29
THSD1	THSD1	453	701	321	402	1050	1056	844	652	1412	196	101	1059	1157	1156	902	425	514	16597	1213	454	592	850	297	1224	1326	539	93	242	708	563	202	411	676	556	2767	17936	24476
PIGL	PIGL	171	259	76	134	263	280	277	230	496	79	44	238	383	375	375	101	163	110	340	69	151	149	128	228	92	116	27	154	230	202	46	64	117	138	259	496	52
PRTFDC1	PRTFDC1	544	861	460	498	1553	1221	997	1042	1551	251	173	1669	1614	1272	1002	619	578	336	1480	463	420	1048	392	2203	3209	450	87	627	1021	891	264	713	1653	672	1086	803	112
TMEM101	TMEM101	426	610	254	360	919	909	1039	1913	945	159	117	890	957	812	761	223	354	167	931	349	692	461	211	584	976	403	73	367	778	593	217	388	814	401	666	824	56
SERHL2	SERHL2	475	844	393	404	995	952	884	1121	1339	240	154	1387	1449	1057	935	557	588	264	1167	289	607	588	167	577	371	355	46	147	743	729	223	535	990	398	832	651	33
GFRA1	GFRA1	207	351	151	228	550	449	405	449	506	149	94	598	750	508	470	329	281	175	494	141	260	256	153	446	665	147	46	241	355	296	123	306	593	228	401	323	25
ANXA11	ANXA11	202	395	170	258	840	486	486	880	587	164	58	366	456	527	317	131	199	87	511	170	155	234	91	336	736	151	44	49	392	327	90	214	440	242	303	276	37
CCN1	CCN1	50	72	44	22	138	181	148	221	184	12	19	246	216	100	71	81	85	31	124	34	96	56	13	161	301	41	5	45	131	67	24	58	175	67	144	135	8
NO_SITE513	NO_SITE513	442	292	155	189	613	397	668	440	504	113	73	747	915	539	365	258	237	116	533	178	312	381	236	1048	1168	196	24	85	375	352	140	265	534	262	392	256	15
CST6	CST6	534	842	426	380	1307	1010	1184	1654	1686	209	234	2035	1931	1450	946	629	725	364	1498	470	624	997	543	2519	2975	469	141	180	1196	940	242	657	1698	587	1007	619	57
ZFHX2	ZFHX2	375	629	303	356	988	561	593	684	1008	129	132	717	785	917	587	399	418	209	789	265	554	471	227	850	1311	339	41	117	649	400	115	330	638	347	467	349	32
ARHGEF18	ARHGEF18	461	563	277	305	948	755	820	1167	1097	185	117	1031	1134	846	592	389	372	203	886	281	145	746	517	1101	1833	351	94	107	801	520	150	350	804	402	572	487	82
HOXC6	HOXC6	304	428	166	230	484	568	630	591	740	109	42	288	206	629	324	179	207	105	645	242	322	390	66	369	80	266	26	87	452	381	136	329	874	304	417	281	35
ARRDC2	ARRDC2	304	503	220	309	765	495	460	569	882	143	93	655	619	822	512	186	327	147	690	262	273	467	221	560	461	319	55	95	470	364	138	251	511	373	614	543	40
RWDD1	RWDD1	285	476	165	169	545	612	364	602	949	163	69	753	831	913	542	454	369	189	764	273	229	503	167	619	455	260	32	133	570	332	137	240	411	340	797	624	61
CDKL1	CDKL1	239	387	174	212	668	438	337	412	753	100	87	758	757	607	254	330	219	148	685	158	132	286	96	206	172	117	28	259	398	203	126	242	570	256	419	360	22
HK2	HK2	251	345	166	222	809	492	469	522	682	69	47	561	482	663	333	268	295	109	675	150	184	341	180	443	319	237	18	41	399	361	82	227	327	286	343	231	19
FAM236D	FAM236D	293	828	326	430	1149	1097	857	837	1398	236	160	1309	1490	1276	743	508	609	313	1373	383	511	1159	752	2145	3079	482	66	130	955	677	243	489	848	561	670	692	54
EDN1	EDN1	373	558	271	276	809	786	639	1285	1114	182	159	1013	1285	874	757	408	300	231	990	178	480	448	230	974	1367	331	87	240	738	538	186	442	997	387	683	517	51
DPPA2	DPPA2	117	180	102	118	341	213	198	275	395	50	42	360	393	381	238	126	114	49	319	104	162	154	32	235	129	101	31	1	318	161	56	85	316	121	166	152	8
PTCHD1	PTCHD1	304	513	257	317	853	657	721	942	1037	163	167	1168	1381	882	674	515	457	308	903	235	361	490	296	1282	995	345	141	349	782	513	157	404	647	440	1026	1325	197
GLRX	GLRX	495	871	439	485	1594	1145	836	1199	1450	270	228	1022	1187	1234	929	597	694	391	1372	371	750	801	320	1618	1583	449	105	529	956	660	198	595	1165	776	1152	1445	96
GPR150	GPR150	272	450	234	298	583	536	700	1379	799	152	102	780	811	549	305	245	237	9931	748	185	728	421	243	739	366	265	71	180	592	462	113	241	452	312	3872	18429	12699
IL19	IL19	383	616	275	344	786	639	554	1334	1020	150	111	569	698	720	396	275	401	189	792	189	653	628	259	637	280	351	66	129	554	445	146	421	1030	368	516	452	57
DSE	DSE	343	490	211	249	752	623	413	532	796	141	89	962	542	713	381	342	272	190	750	178	391	391	259	811	783	315	84	369	605	507	173	419	950	286	481	404	22
PLTP	PLTP	286	658	319	410	1188	706	656	1057	1147	208	94	650	691	632	453	363	376	151	1019	248	526	549	277	743	400	309	57	181	872	590	151	397	808	360	464	386	44
LNPEP	LNPEP	149	230	88	89	343	267	108	169	333	32	38	389	455	244	193	75	65	13	310	76	99	216	109	541	1129	175	7	114	282	136	48	94	172	139	245	163	19
ZNF316	ZNF316	288	403	198	193	609	341	355	748	665	73	114	746	867	537	448	271	299	136	548	303	427	606	359	733	700	209	65	284	423	297	96	238	454	213	420	387	27
RXRB	RXRB	258	483	232	257	665	550	368	715	774	126	83	450	819	671	395	333	290	137	717	248	389	729	518	880	752	280	61	181	581	393	152	368	820	273	538	538	14
IFT74	IFT74	232	557	237	243	980	731	366	1081	839	146	141	1069	1026	705	592	347	425	194	756	189	345	400	190	543	264	344	87	136	659	384	150	273	543	259	591	532	56
OCEL1	OCEL1	310	548	207	398	1100	629	739	578	932	193	122	815	899	773	754	330	516	233	853	180	351	635	328	1009	814	277	98	201	608	479	174	352	845	307	620	396	58
DBH	DBH	203	348	192	213	534	376	308	385	541	109	64	349	311	478	303	99	161	77	386	84	166	233	63	264	115	127	34	65	251	187	69	138	347	184	370	234	33
DIP2C	DIP2C	281	441	165	229	562	445	456	425	775	191	64	664	732	517	456	303	327	174	717	217	388	477	185	898	1688	225	56	158	491	462	164	378	1112	204	686	461	62
SPNS3	SPNS3	431	509	300	320	823	633	839	715	1000	185	163	1445	1219	783	528	517	505	256	1010	317	674	743	336	1144	641	277	76	144	741	475	142	319	588	345	496	347	29
MZB1	MZB1	184	383	148	147	496	432	317	577	548	70	58	384	435	488	310	254	206	122	459	162	207	320	264	540	582	197	29	32	346	271	65	166	312	137	287	266	12
LOC105373314	LOC105373314	138	189	111	149	331	226	120	225	364	53	48	523	571	224	274	127	150	47	341	80	481	219	74	279	222	128	37	353	192	142	61	114	182	144	202	129	9
CCDC113	CCDC113	166	238	99	145	462	367	304	1626	474	77	25	433	362	433	237	234	137	114	421	120	248	263	261	521	378	137	23	132	330	232	71	154	205	113	230	187	11
SPATA31D4	SPATA31D4	540	933	381	462	1403	1163	840	1396	1661	358	195	1789	1621	1358	991	636	688	396	1539	413	660	907	279	1400	1027	512	171	346	1078	808	314	623	1376	610	1285	922	90
SLA2	SLA2	362	667	329	307	990	888	1072	1510	1112	272	128	986	1447	857	594	469	434	215	950	286	506	746	382	1180	1473	453	73	216	637	522	186	401	1001	586	499	469	11
SOSTDC1	SOSTDC1	392	665	244	284	921	837	834	1201	1100	137	102	893	1122	1010	708	319	318	119	1020	310	592	556	403	902	1027	355	59	79	775	367	162	355	502	481	527	312	22
LOC105370940	LOC105370940	419	432	63	64	720	171	113	1411	890	50	35	238	727	752	797	51	226	121	786	119	627	164	184	592	551	66	32	213	474	162	55	86	481	335	173	450	17
LOC107985433	LOC107985433	285	662	295	346	1092	725	549	1065	1083	140	98	869	912	792	529	340	437	197	876	242	239	481	250	940	501	319	49	229	674	503	136	302	795	416	526	459	43
CARD8	CARD8	248	311	139	193	602	409	320	400	687	76	49	564	567	561	492	176	247	100	514	173	293	329	175	820	803	208	56	222	376	331	92	222	391	293	476	343	39
SPATA6L	SPATA6L	150	287	133	110	448	289	185	148	391	48	45	661	621	422	188	82	200	62	468	105	61	264	118	599	677	112	14	60	296	301	73	67	66	153	196	111	22
CRHR1	CRHR1	126	201	108	132	435	374	254	315	334	53	33	360	372	319	147	108	205	102	370	45	170	195	98	357	462	69	32	72	301	200	65	221	425	123	245	259	26
C3orf35	C3orf35	379	796	307	426	1287	871	596	988	1283	201	177	1695	1751	1040	746	601	525	244	1163	349	543	908	527	1248	828	437	60	218	787	596	237	530	1003	446	829	520	40
ADAMTS1	ADAMTS1	280	605	192	246	733	638	383	657	802	155	66	651	621	661	431	243	248	91	693	244	202	463	388	460	537	311	75	566	492	370	124	266	567	311	553	416	43
DHRS13	DHRS13	221	319	83	109	405	422	262	841	572	108	61	588	553	359	441	334	257	331	464	83	115	194	165	292	419	153	48	50	340	234	78	165	557	224	534	836	216
HDAC11	HDAC11	318	517	229	240	753	586	662	834	896	150	106	1016	1180	733	406	390	319	135	674	177	368	389	245	719	459	310	124	173	612	464	165	448	1340	347	581	485	25
NFE2L3	NFE2L3	166	353	181	187	704	416	159	319	541	151	85	561	725	424	416	175	306	104	482	124	178	403	103	633	676	117	54	155	364	183	87	160	235	229	439	301	24
PRODH	PRODH	565	852	303	351	1262	920	890	1401	1259	179	173	1416	1531	1124	636	558	654	504	1142	450	571	529	230	976	1079	380	120	377	1067	659	155	440	1120	405	924	1076	340
SEZ6L2	SEZ6L2	541	765	280	352	914	958	946	1898	1313	150	95	627	775	1171	534	324	405	142	1182	256	570	703	441	1309	1226	361	108	220	829	579	206	438	841	522	662	423	26
RPS6KA4	RPS6KA4	133	166	51	57	200	242	259	445	377	65	19	157	141	363	304	142	150	77	333	128	245	211	116	206	171	108	13	151	172	212	52	79	146	103	204	201	10
MGAT5B	MGAT5B	216	378	207	219	541	583	542	747	567	89	81	546	552	637	352	197	216	77	555	160	208	227	81	461	580	202	33	92	411	383	114	303	520	209	372	221	13
YWHAE	YWHAE	241	523	201	148	680	567	250	632	773	163	104	943	999	694	681	319	335	185	609	148	87	506	228	882	1791	180	54	311	373	192	95	154	87	336	397	208	38
SLC35E1	SLC35E1	300	297	147	165	556	483	423	375	735	108	72	777	831	522	519	302	387	139	544	273	273	393	116	538	489	205	47	146	535	309	140	332	717	260	624	559	85
CT45A10	CT45A10	307	654	266	275	1089	824	621	870	1183	223	151	1720	1544	908	554	491	488	212	933	284	526	698	224	1096	786	409	118	182	634	423	151	416	743	373	533	402	28
ZNF239	ZNF239	186	357	117	133	368	371	323	469	434	87	35	423	397	421	149	123	186	83	419	122	158	270	251	307	156	121	39	66	324	206	75	191	284	229	242	262	57
LTBP4	LTBP4	551	692	383	434	1313	971	995	1691	1327	274	190	1716	1830	1012	764	545	501	379	1146	442	460	778	511	1106	1025	412	120	127	968	647	246	478	931	374	790	573	70
S100A5	S100A5	323	683	290	336	1044	834	398	923	1027	185	115	701	715	812	722	350	362	146	1027	394	407	412	228	483	280	355	73	541	753	415	195	457	748	351	685	454	33
OR1A2	OR1A2	475	621	269	281	1101	784	618	1165	1279	173	153	1497	1644	1058	774	537	596	271	1082	356	460	765	399	1245	938	437	80	276	762	463	196	440	869	427	775	595	52
TRMT13	TRMT13	107	206	122	138	521	288	366	452	398	62	44	253	122	369	92	75	93	57	323	149	234	106	40	93	44	121	24	289	272	158	71	93	132	203	200	144	21
HPX	HPX	223	351	160	140	488	517	403	521	614	98	74	726	582	483	289	324	342	147	569	163	231	334	145	510	375	275	62	120	549	344	115	244	484	221	306	200	28
DHRS12	DHRS12	337	560	277	344	1007	802	502	803	1063	129	87	600	983	892	442	328	361	199	939	247	518	534	168	791	805	373	77	259	702	468	170	325	609	282	727	760	49
PNKD	PNKD	236	386	182	233	524	486	402	1479	675	173	95	493	655	548	267	209	232	137	592	123	379	323	237	448	624	203	68	121	458	398	102	292	557	168	379	213	7
FCGBP	FCGBP	182	299	116	116	292	316	319	394	346	59	26	186	144	354	157	59	90	562	323	70	246	272	96	353	277	132	41	47	195	156	55	127	198	139	882	2656	819
MFAP1	MFAP1	213	347	43	39	161	507	100	54	586	52	13	133	68	596	159	33	61	8	508	26	58	22	3	16	4	217	24	15	456	92	5	12	6	248	46	42	6
RBM19	RBM19	258	455	165	154	298	612	302	374	728	130	92	184	298	558	427	202	171	69	718	189	201	247	141	168	80	228	12	18	427	245	56	27	24	225	186	32	0
INSIG2	INSIG2	331	650	342	345	1188	812	493	970	1132	188	115	1025	1224	1117	602	578	527	258	1059	315	647	953	338	1789	2222	359	86	472	682	487	202	405	677	515	628	328	33
TLE1	TLE1	426	764	290	373	1065	787	797	1448	1322	233	171	922	1154	1001	919	523	647	239	1109	241	637	762	263	1358	1519	407	98	527	813	463	173	510	916	518	606	536	39
TACC2	TACC2	516	842	428	435	1108	937	892	1035	1481	261	141	1029	1392	1273	984	456	677	274	1409	422	483	1185	536	1956	1521	473	104	505	991	629	254	468	1268	499	822	715	42
CUZD1	CUZD1	82	103	51	57	299	106	51	190	199	44	9	157	153	152	129	52	38	24	158	67	79	109	45	251	167	46	26	195	147	35	35	73	161	23	86	43	0
NAA30	NAA30	438	593	246	265	420	885	534	562	876	168	150	523	241	822	391	205	189	19576	1005	398	840	274	196	360	251	305	93	221	713	643	203	328	666	311	16739	52375	29865
TIGAR	TIGAR	226	496	179	225	753	508	665	1420	704	160	79	584	641	560	557	243	347	148	700	214	443	515	235	931	2601	267	51	259	432	280	119	246	414	265	364	300	25
LOC105374299	LOC105374299	445	858	384	346	1109	1016	947	1249	1344	222	202	1342	1549	978	1190	543	465	343	1062	329	602	674	288	751	587	537	104	123	1007	741	213	529	1095	418	835	495	71
SH2B2	SH2B2	529	825	339	321	1015	926	954	1245	1310	192	149	1070	1083	1189	747	390	602	240	1136	277	622	936	464	1167	1026	393	116	539	867	603	233	543	1090	417	794	751	72
ZFP57	ZFP57	410	675	325	322	937	640	441	627	998	134	77	732	683	771	568	245	350	143	888	233	321	548	308	1206	1523	298	49	131	708	377	121	173	393	349	531	435	33
OR5D18	OR5D18	504	759	329	356	1158	886	834	763	1374	265	182	1275	1664	1141	806	561	682	270	1336	408	432	809	213	1434	1193	443	108	225	1023	542	224	514	1383	550	828	654	68
GALNS	GALNS	184	268	133	140	313	355	389	575	395	104	50	667	684	251	303	189	139	82	427	58	247	331	236	519	324	225	31	71	421	283	74	241	361	145	329	234	11
MPC1L	MPC1L	187	238	126	158	387	355	179	210	497	94	88	663	683	369	395	273	193	140	405	102	342	251	106	404	974	147	11	52	275	212	102	195	262	199	290	150	4
PCK2	PCK2	340	439	205	250	787	634	336	332	741	155	107	765	831	666	581	292	431	154	612	126	511	351	214	585	611	292	61	333	527	354	140	414	860	312	379	360	30
NUDT9	NUDT9	204	286	111	162	366	351	201	269	509	78	69	372	387	446	382	233	241	101	460	138	601	293	91	416	420	164	43	90	301	244	100	195	318	226	298	300	35
BCAR1	BCAR1	67	92	42	47	125	89	139	49	153	13	15	196	147	152	55	41	33	9	160	66	21	109	70	215	318	64	8	55	91	75	35	62	96	54	36	9	0
PIEZO1	PIEZO1	559	1387	576	684	1808	1475	1107	1593	2446	408	239	1787	1991	1779	1179	695	911	506	2133	587	1348	1182	575	2077	1515	711	193	259	1734	974	368	918	2361	846	1165	1087	80
PNMA6A	PNMA6A	494	765	313	355	1018	1014	1031	1402	1375	125	78	557	532	1065	436	249	295	164	1308	284	423	896	414	1085	622	366	80	449	862	596	157	415	1091	533	588	525	38
MDGA1	MDGA1	479	373	254	247	558	707	557	1153	905	150	121	1222	753	865	885	426	414	224	787	320	417	738	261	1064	885	334	79	193	304	647	184	482	288	405	782	551	20
TMEM200B	TMEM200B	611	668	359	359	1098	657	839	970	1193	209	113	1130	1337	903	955	577	582	342	1147	462	528	941	610	1565	2055	355	61	218	769	581	166	466	960	381	816	953	136
CCDC7	CCDC7	112	263	106	114	331	208	75	245	364	47	31	175	193	297	136	99	164	75	246	27	105	66	8	127	137	119	12	95	242	110	28	80	112	130	214	87	9
BFSP2	BFSP2	470	629	404	379	1172	911	799	621	1362	241	183	1624	1640	839	642	331	526	239	1066	419	380	807	277	1268	1108	498	133	192	669	528	194	379	646	457	673	481	35
CNNM3	CNNM3	353	396	169	194	534	568	765	689	725	85	78	519	524	573	501	314	354	187	610	109	136	381	156	421	187	287	85	132	484	346	107	255	543	301	487	290	25
OIT3	OIT3	433	623	315	340	1088	831	1013	2118	1271	169	172	1259	1347	877	797	498	704	349	973	472	594	617	385	1062	1243	360	143	281	750	619	167	481	1286	463	841	637	75
CTRC	CTRC	308	534	191	192	720	610	568	557	854	111	61	538	585	778	443	251	384	122	854	202	257	454	319	830	689	252	66	97	527	380	145	233	493	442	410	253	19
CES5A	CES5A	296	523	182	156	561	520	381	441	727	110	38	571	611	608	346	169	264	115	680	139	255	473	157	487	288	260	64	457	519	264	122	189	332	223	470	464	36
USP17L8	USP17L8	236	279	176	138	441	464	442	524	554	136	88	751	742	504	403	295	294	137	581	126	414	455	198	792	627	177	41	105	354	364	77	209	367	155	374	289	27
FAM177A1	FAM177A1	497	895	395	330	1133	1073	879	1345	1565	202	134	844	894	1178	930	420	466	231	1339	285	776	631	396	796	358	434	110	815	932	634	178	506	1016	467	697	514	46
DLGAP1	DLGAP1	350	557	270	281	1045	598	515	733	791	178	97	537	744	653	494	292	336	125	714	307	193	776	270	1516	1601	209	95	126	472	281	109	262	545	265	380	193	23
TMEM70	TMEM70	351	662	239	324	1046	639	570	1134	1088	121	162	1035	1084	714	526	263	384	118	862	216	526	533	280	631	566	369	90	85	657	428	172	425	742	376	757	688	52
ATP1B4	ATP1B4	340	443	212	253	805	519	365	657	780	114	96	723	884	646	648	411	396	210	707	179	295	505	233	571	240	260	37	75	476	378	132	337	674	374	647	618	43
RDH14	RDH14	574	728	406	402	1111	971	1092	1453	1304	271	174	1234	1564	1132	852	462	642	288	1112	300	495	788	482	1138	1191	339	109	172	790	725	223	452	830	522	758	480	42
TMEM253	TMEM253	178	286	127	145	465	369	341	1134	644	105	75	585	743	423	357	357	266	176	566	292	174	463	206	562	363	192	51	101	511	291	74	176	351	228	390	338	40
TKTL1	TKTL1	521	843	347	382	1220	947	699	1349	1282	252	183	1190	1452	1217	792	527	567	250	1149	251	641	797	555	1031	1249	375	108	475	725	540	180	407	608	338	773	555	37
CLDND1	CLDND1	373	686	223	269	973	669	343	838	952	133	100	804	799	852	456	355	312	175	797	231	506	556	305	929	775	228	96	444	536	462	177	294	638	370	383	240	22
MAP3K7	MAP3K7	494	692	240	292	602	783	325	733	1058	199	117	878	706	1021	529	347	362	135	1137	146	459	500	187	598	610	456	66	264	689	522	139	398	757	379	455	381	25
RAC3	RAC3	312	384	187	231	640	512	469	350	804	133	80	637	676	721	655	231	271	154	678	232	204	474	192	626	1015	218	58	236	535	324	127	284	509	313	381	243	25
GUCY2D	GUCY2D	112	173	51	48	182	181	116	152	217	35	19	294	269	200	201	80	102	30	190	79	224	76	32	82	40	81	11	2	216	131	21	56	52	68	99	86	7
VTI1A	VTI1A	348	416	236	231	783	437	546	701	726	90	87	596	646	612	589	234	274	153	627	209	131	393	177	654	593	295	42	302	455	249	95	200	301	309	433	306	70
AMZ1	AMZ1	117	194	119	108	262	267	191	353	278	66	43	478	546	196	279	158	112	63	286	169	144	171	101	295	332	110	5	73	211	149	60	115	210	139	187	117	6
CINP	CINP	247	488	152	153	231	626	213	230	628	86	44	131	94	646	135	88	135	52	754	142	354	208	177	129	85	221	23	37	421	234	68	92	56	280	172	39	7
TANGO6	TANGO6	242	388	141	136	474	404	253	233	633	31	16	103	150	475	171	84	75	50	456	153	240	82	48	100	30	177	15	21	416	252	36	55	24	187	104	34	11
COA7	COA7	211	326	117	106	250	337	92	67	523	48	51	400	308	450	230	89	106	29	446	63	153	168	71	356	265	178	30	9	272	174	71	134	210	165	196	98	5
GRID2IP	GRID2IP	259	388	141	147	494	330	413	532	673	107	89	587	715	415	342	256	363	141	625	117	233	280	123	680	843	206	50	33	449	296	118	318	612	198	249	172	23
CDC5L	CDC5L	266	475	176	150	447	503	209	750	712	90	31	64	105	583	209	97	139	44	608	158	282	189	139	292	401	184	29	82	461	151	29	64	117	264	92	54	21
ATP10A	ATP10A	379	444	163	202	559	553	564	417	761	126	93	688	575	689	583	278	370	115	661	225	461	467	170	403	508	213	53	222	509	345	138	308	500	281	542	323	18
EFCAB7	EFCAB7	213	360	145	174	570	386	426	606	705	99	88	608	669	490	384	190	246	149	652	98	204	245	275	578	773	180	27	51	512	309	98	204	227	222	355	256	26
WFIKKN1	WFIKKN1	307	466	250	315	573	428	908	916	674	153	78	783	805	561	464	401	370	237	514	278	269	535	155	779	479	255	34	258	597	422	115	313	544	217	440	387	33
PLA2G10	PLA2G10	396	787	395	348	974	877	1005	1897	1377	265	154	1616	1734	1220	845	575	654	314	1280	413	643	1151	466	1988	1992	443	121	280	859	870	258	590	1117	488	812	581	60
OTUD6A	OTUD6A	263	352	221	214	633	622	495	536	622	83	83	713	784	567	542	334	260	100	571	112	272	583	197	844	1050	335	55	138	322	392	124	305	210	316	412	412	36
RAB3IP	RAB3IP	344	600	264	243	837	699	383	530	969	139	85	589	733	989	359	188	291	166	883	279	462	430	274	725	574	282	49	31	743	381	115	309	757	268	622	579	96
C6orf15	C6orf15	227	387	181	170	462	420	417	800	722	175	91	485	597	479	534	334	300	210	516	100	496	399	225	742	742	190	38	142	541	224	109	274	425	214	401	328	36
PJVK	PJVK	197	316	160	147	385	481	315	1117	639	86	86	612	650	527	407	126	191	102	563	178	178	299	98	424	828	198	33	122	448	302	113	225	460	146	540	561	71
EMILIN1	EMILIN1	515	803	425	543	1434	1044	1001	837	1343	298	215	1573	2138	1401	1094	724	697	355	1144	491	590	1172	464	1642	1558	457	122	603	928	872	275	692	1493	355	1120	913	97
GNRH2	GNRH2	484	904	565	533	1711	1237	886	2321	1493	232	226	2088	2181	1370	897	670	647	492	1554	442	1184	989	558	1742	1851	479	143	701	1220	803	277	561	1452	488	1173	1427	195
DUS3L	DUS3L	368	632	303	262	799	805	540	819	1017	110	106	789	928	952	634	266	387	119	835	270	570	489	201	843	929	331	68	275	850	500	133	316	598	392	533	390	19
HOXC13	HOXC13	498	668	318	312	888	957	746	663	1103	128	78	619	708	1009	507	268	392	180	916	334	537	575	154	948	690	404	51	343	846	576	172	333	859	423	635	350	54
DHODH	DHODH	278	774	286	297	741	838	724	773	1141	251	149	1112	1027	1000	784	418	607	297	1088	350	329	806	429	1096	725	375	75	150	905	532	204	426	774	421	718	687	59
OR1L6	OR1L6	153	217	108	99	415	195	179	442	349	105	50	243	377	318	181	131	200	62	249	90	113	157	98	332	392	111	33	14	244	135	55	134	214	117	232	129	11
GHSR	GHSR	611	902	520	540	1657	758	1006	2003	1461	217	127	1355	1603	1130	1023	454	577	232	1290	408	1240	919	679	1512	1154	429	112	476	1024	567	213	448	879	493	732	544	54
RNF5	RNF5	402	636	329	348	954	720	676	1136	1017	126	106	582	504	977	580	312	454	220	746	299	538	465	329	857	1337	326	76	226	698	417	150	315	442	437	853	854	98
SOX11	SOX11	451	524	245	347	956	732	594	847	853	188	90	1048	1091	737	744	397	566	274	757	216	471	740	276	943	1061	241	121	229	533	441	147	309	736	349	610	476	25
LOC101929738	LOC101929738	208	411	215	142	510	353	206	606	718	108	55	222	285	449	297	125	270	93	484	89	130	149	34	159	134	204	16	50	424	165	37	91	120	168	115	64	6
KTI12	KTI12	274	406	185	119	474	418	276	451	581	105	69	214	241	443	206	92	120	56	499	123	217	108	143	44	42	181	71	55	369	338	50	111	114	274	207	93	4
MPZL1	MPZL1	322	631	322	360	1174	635	493	468	1155	205	154	992	1174	897	639	448	548	242	897	251	343	495	363	1021	1023	267	95	97	640	482	175	406	1021	484	831	662	71
ZNF724	ZNF724	202	341	149	124	403	311	255	849	584	92	66	458	592	495	407	208	224	154	546	232	283	460	125	414	298	184	9	138	422	196	79	174	429	209	395	414	112
BBS10	BBS10	235	320	105	128	414	341	338	446	516	45	57	482	519	403	279	121	210	109	418	114	189	202	78	364	810	147	46	27	356	194	84	174	464	255	229	280	37
ALPP	ALPP	422	491	252	215	1025	538	461	353	814	152	122	947	791	692	411	262	362	110	717	128	382	407	307	894	805	230	47	231	720	418	112	278	500	267	402	181	12
SNRPN	SNRPN	298	519	225	263	871	680	553	621	973	181	110	1006	1236	821	538	340	435	210	1006	152	270	602	333	1077	1354	301	101	402	772	392	147	383	789	330	626	360	25
RHOG	RHOG	336	473	218	239	549	539	740	2204	805	81	59	557	497	770	370	223	214	116	793	347	544	731	300	1637	2240	277	43	239	574	383	131	282	271	294	240	151	8
ADAT3	ADAT3	405	914	452	483	1499	1125	1178	1349	1310	218	185	1589	1779	1248	904	619	625	337	1245	392	620	1054	675	1315	1231	455	162	90	979	835	271	574	947	486	869	569	38
SPOUT1	SPOUT1	236	410	92	130	353	444	238	347	610	63	33	161	210	526	258	104	140	66	506	193	188	141	30	171	81	177	21	254	544	231	25	21	1	207	88	43	1
TMEM67	TMEM67	391	538	244	244	658	673	424	439	950	184	121	552	691	838	532	283	399	133	747	371	336	326	122	531	355	256	70	270	781	487	166	350	444	441	587	558	58
PTPN20	PTPN20	142	250	77	71	223	336	159	208	399	54	47	474	505	391	285	200	192	45	354	83	121	220	72	258	250	73	12	118	277	217	73	215	259	208	253	204	48
C4orf17	C4orf17	380	669	336	311	846	933	737	1572	1187	181	112	857	1129	1132	774	525	489	200	946	398	575	656	262	1010	758	413	88	517	594	359	128	342	585	458	573	661	34
LCE1F	LCE1F	237	382	235	290	836	648	589	658	742	133	119	743	981	690	689	394	449	300	749	236	457	609	283	1304	1740	193	80	275	516	468	156	376	890	266	524	425	31
CHST12	CHST12	407	526	256	363	878	676	717	1151	1037	161	136	1113	1217	785	559	431	541	206	868	350	535	542	437	1201	1515	317	79	374	582	495	181	354	616	444	697	397	49
SH2D2A	SH2D2A	368	568	269	273	909	733	500	916	998	137	97	956	991	813	468	288	439	182	824	285	609	462	319	675	701	345	76	229	594	516	185	374	745	344	484	318	21
DUSP19	DUSP19	138	316	132	196	414	421	343	378	452	64	60	391	403	425	212	275	279	175	501	86	237	264	160	487	943	160	13	122	318	284	68	185	278	221	278	201	22
PHYHIPL	PHYHIPL	155	240	95	87	347	241	62	37	381	80	33	105	165	312	150	82	112	41	320	103	85	140	28	196	147	107	22	164	177	118	38	96	149	175	169	84	21
LOC107983990	LOC107983990	402	737	323	409	1094	805	849	1428	1197	177	116	957	1147	1072	706	385	489	181	1030	395	410	590	334	941	1009	506	69	201	857	489	164	320	597	458	637	348	47
RRM2	RRM2	416	555	193	190	500	689	346	399	1081	113	69	87	174	918	494	164	246	89	1024	239	157	266	69	216	27	207	49	195	591	201	20	23	19	247	104	20	8
BRINP1	BRINP1	411	748	295	371	978	734	948	1553	1010	198	151	894	1044	793	766	369	433	253	967	251	468	718	408	1130	1465	365	68	255	795	501	212	376	1173	637	668	796	34
ONE_INTERGENIC_SITE123	ONE_INTERGENIC_SITE123	469	686	338	481	1231	896	900	2416	1255	165	196	1711	1771	1074	635	656	574	289	1098	307	793	687	458	1526	1543	293	156	578	859	599	236	512	951	474	737	413	24
BARHL2	BARHL2	550	911	410	433	1444	1019	976	1298	1324	225	152	1342	1345	1227	770	601	669	381	1240	363	476	840	448	1035	851	362	116	183	931	694	228	491	967	669	701	669	125
PRMT1	PRMT1	239	376	128	72	199	428	101	147	692	72	26	68	80	517	199	96	79	48	585	142	111	71	40	95	51	263	43	107	537	289	71	57	82	215	124	18	2
ASZ1	ASZ1	322	677	323	418	1184	747	548	1310	1145	210	139	921	1043	1019	521	295	375	184	1094	290	773	584	444	1068	1321	338	78	151	807	378	183	387	615	448	530	370	21
OXT	OXT	234	370	138	161	434	388	359	892	533	122	68	705	726	500	419	269	311	146	623	267	319	293	136	594	658	165	51	130	412	326	113	287	642	152	296	199	9
ONE_INTERGENIC_SITE268	ONE_INTERGENIC_SITE268	144	271	111	105	437	306	231	341	492	73	59	461	595	350	332	166	205	80	400	138	112	267	115	558	511	153	57	220	323	287	100	183	302	217	233	210	10
SPATA6	SPATA6	153	288	131	143	353	342	165	250	443	41	49	209	181	350	305	91	108	51	316	100	69	180	181	374	142	132	23	68	340	213	72	161	215	234	278	232	40
KCNJ6	KCNJ6	343	418	190	266	715	447	390	398	718	116	110	782	838	544	388	263	340	178	751	203	245	524	209	781	648	244	42	155	443	418	156	360	877	291	379	200	11
UHMK1	UHMK1	417	1003	420	439	1597	926	1060	1400	1655	218	140	1121	1473	1254	775	378	550	250	1357	326	585	502	415	681	585	507	102	176	1154	695	239	451	1049	505	714	534	52
NLRP2B	NLRP2B	574	827	432	418	1290	993	937	994	1476	228	175	1014	1421	1181	1043	555	675	348	1091	447	377	876	391	1497	1157	408	106	271	1103	637	174	468	742	591	730	447	65
CDY1	CDY1	194	281	83	89	311	326	146	245	422	43	49	415	469	442	342	196	195	51	415	160	130	443	114	680	556	99	50	216	281	241	99	199	259	190	203	176	20
TMPRSS2	TMPRSS2	76	153	71	47	325	145	66	22	268	35	29	271	317	144	125	79	118	38	290	39	79	212	211	363	277	111	12	24	179	143	37	121	242	109	130	83	5
ADAM11	ADAM11	443	534	250	251	677	761	707	889	976	196	85	627	722	771	644	253	284	177	883	312	224	622	174	1066	1805	364	73	230	587	419	155	292	659	368	501	336	38
PAEP	PAEP	425	650	324	379	1154	751	830	1446	1093	217	136	1105	1206	852	728	437	487	194	855	312	783	656	367	866	993	296	68	673	616	586	198	455	911	338	533	402	19
OGN	OGN	161	381	154	119	545	331	349	447	473	104	50	390	457	398	251	134	214	106	385	109	167	182	333	298	175	120	27	344	349	242	84	234	264	135	347	201	19
ETDA	ETDA	327	626	260	280	849	757	703	1212	1042	201	119	1059	1338	990	627	377	442	181	1013	326	473	778	349	958	581	347	99	241	663	444	119	321	528	362	473	321	25
ATP4B	ATP4B	199	342	133	159	540	442	160	129	656	90	85	755	848	308	380	373	311	172	521	120	324	466	180	636	492	104	62	167	363	317	129	269	709	236	375	345	28
UQCRB	UQCRB	171	215	88	126	432	292	144	417	440	50	40	447	663	383	307	93	189	65	365	80	219	217	166	374	207	89	23	205	312	183	86	211	254	183	338	266	8
CRYBA4	CRYBA4	392	722	358	395	1209	964	925	1282	1396	206	124	1162	1567	1064	1126	609	612	300	1156	268	443	859	476	1033	988	430	110	554	734	554	158	338	703	506	836	528	66
EBF4	EBF4	478	653	232	218	1256	617	506	1060	1402	221	83	840	1716	1010	653	252	466	286	1274	358	494	538	304	1295	1337	212	86	535	713	522	131	216	793	477	534	430	26
RNASEH2A	RNASEH2A	522	806	331	367	813	983	867	601	1355	153	134	677	410	1181	640	214	373	119	1306	394	486	579	469	580	337	502	102	198	1007	741	174	289	245	442	794	592	33
SPAG17	SPAG17	286	527	179	191	608	593	347	736	779	92	41	391	452	790	281	154	178	106	706	216	221	442	315	686	766	227	44	148	435	330	100	216	378	334	221	179	8
ONE_INTERGENIC_SITE385	ONE_INTERGENIC_SITE385	370	781	340	451	1208	677	663	966	1132	220	132	1470	1664	1012	562	491	517	253	1060	421	459	832	310	1059	505	316	95	301	801	572	230	514	1544	496	720	500	33
OR5M11	OR5M11	218	233	115	124	415	376	199	394	440	86	41	520	367	412	379	155	244	66	359	158	148	293	93	566	413	192	44	79	282	211	64	190	319	196	261	225	8
BIRC5	BIRC5	558	764	257	331	886	1146	626	703	1328	163	84	407	304	1207	395	187	343	135	1248	390	651	769	405	975	531	507	65	66	853	566	104	67	84	662	236	88	14
U2AF1L5	U2AF1L5	324	704	209	151	509	745	345	501	1176	223	126	349	231	1008	478	180	302	101	959	186	147	258	46	328	588	294	51	21	645	339	66	105	94	499	153	100	11
PTGFRN	PTGFRN	252	473	236	250	579	525	528	1116	857	114	115	792	922	675	659	247	314	123	797	280	339	505	245	1227	1395	239	102	293	501	380	155	269	569	275	530	475	44
ZNF705D	ZNF705D	238	367	177	207	589	422	325	533	678	113	83	457	458	437	345	214	244	129	597	146	108	179	134	241	114	243	33	79	351	263	97	294	726	186	384	175	16
SPPL2B	SPPL2B	589	1081	459	576	1571	1250	1804	1915	1985	258	264	1801	1831	1431	1159	745	905	516	1720	598	942	1070	645	1882	2091	604	224	425	1236	1038	381	903	1946	642	1386	942	116
DUSP9	DUSP9	564	1050	488	582	1447	1175	1068	1450	1698	280	192	1498	1546	1319	907	768	904	497	1443	434	725	1249	611	1865	1397	579	145	630	1093	851	332	751	1380	596	1204	951	76
TOMM22	TOMM22	271	343	150	136	491	434	241	270	588	95	85	641	405	455	309	180	310	100	481	291	318	350	133	262	292	154	47	76	477	246	104	131	278	174	285	168	9
ASB18	ASB18	575	836	421	446	1252	1197	1045	1120	1600	397	194	1784	2294	1346	907	876	689	458	1174	443	387	1024	707	1571	1571	550	146	480	1225	876	286	615	1260	515	1243	875	51
GPD1L	GPD1L	194	322	100	108	495	321	148	131	530	67	66	435	529	387	236	181	242	88	434	93	280	215	194	366	263	109	50	91	273	210	67	164	321	189	355	346	44
LARP1B	LARP1B	383	502	214	248	760	573	522	913	926	141	88	733	805	598	532	336	390	183	838	330	284	536	294	723	594	286	63	178	582	428	110	255	436	288	573	493	44
DUSP28	DUSP28	216	254	143	145	558	326	323	325	419	75	46	345	427	439	221	230	253	119	495	122	228	285	239	387	558	169	23	73	289	236	105	217	653	139	211	125	1
CBLB	CBLB	580	903	418	440	1528	944	655	1213	1543	189	211	1411	1762	1177	1018	609	640	321	1280	313	618	772	383	1354	1248	584	79	426	978	726	274	671	1817	576	1149	994	140
SOX30	SOX30	330	541	240	266	971	576	473	489	757	119	108	761	796	888	562	224	262	197	703	171	420	328	163	398	390	242	47	133	706	370	121	229	461	289	431	298	16
TPRN	TPRN	394	571	285	320	770	708	699	821	961	104	77	678	542	853	680	308	435	185	809	212	472	445	341	448	329	311	41	281	604	380	105	263	475	313	537	417	51
RAB15	RAB15	142	293	130	146	382	390	289	454	446	77	79	387	417	395	304	172	218	85	436	218	161	281	33	195	57	188	45	85	288	295	59	164	355	168	306	217	31
BCL6B	BCL6B	434	594	301	425	997	835	795	1057	972	223	150	1128	1559	913	591	610	513	334	966	343	599	884	494	1251	678	453	86	199	711	712	239	577	1130	376	925	645	40
PAX7	PAX7	355	603	330	289	1030	733	650	723	1003	180	167	958	1328	985	651	392	523	209	956	217	315	630	432	1049	1342	397	114	185	595	488	165	485	829	234	739	547	82
EIF4E1B	EIF4E1B	245	379	153	173	376	463	234	157	671	117	71	552	420	597	381	198	192	108	683	141	129	285	189	483	331	260	28	85	471	263	90	188	421	289	302	164	25
CT62	CT62	527	871	311	386	1025	1016	1051	1227	1387	255	141	903	912	1058	895	342	526	179	1062	433	572	723	311	952	618	459	110	264	969	681	241	561	1183	458	1037	823	92
GPATCH4	GPATCH4	279	536	189	200	529	566	289	614	865	212	96	811	840	581	514	289	323	138	911	291	334	425	214	259	103	294	33	214	611	388	129	290	364	416	342	152	5
BCLAF3	BCLAF3	297	494	216	252	887	408	375	895	678	103	107	1071	1040	636	478	246	302	142	772	257	507	526	339	836	607	260	95	499	439	318	139	306	769	271	481	436	68
ARID3C	ARID3C	357	631	285	228	763	800	672	1302	970	170	81	721	804	912	506	334	408	187	976	242	214	370	272	493	836	362	20	153	718	421	139	325	640	371	777	699	75
NECTIN1	NECTIN1	226	421	138	118	501	420	153	303	715	101	78	648	568	628	526	291	297	145	560	198	350	448	135	1074	1336	186	66	142	429	268	104	221	546	287	511	587	54
BEND3	BEND3	485	940	456	489	1514	941	854	1006	1460	294	184	1625	1625	1273	833	669	772	456	1265	474	809	982	516	1548	1467	473	135	443	963	703	236	569	1008	526	974	697	79
TIGD7	TIGD7	398	545	224	323	892	656	400	641	840	127	112	1183	1136	628	583	288	289	171	793	305	369	486	191	584	584	260	46	234	591	377	132	322	623	401	574	446	34
ANKRD10	ANKRD10	332	313	158	163	550	316	110	207	597	134	67	844	872	425	388	276	264	162	465	124	259	253	178	614	557	231	26	135	348	339	91	229	483	198	435	361	60
ADH4	ADH4	292	526	245	254	724	598	467	331	1120	140	135	791	963	629	519	472	429	258	905	278	328	547	247	870	1039	259	61	260	738	376	171	348	717	370	698	440	62
IL6ST	IL6ST	374	631	306	317	1003	864	469	382	1080	202	163	1422	1318	1016	649	598	572	202	833	263	308	730	235	1028	2426	294	70	397	754	466	157	325	527	404	692	693	32
CACNG2	CACNG2	180	364	177	227	682	450	245	149	576	79	54	413	556	462	374	193	310	99	528	148	177	225	88	280	943	242	41	24	417	334	132	191	418	201	323	232	20
ABCA6	ABCA6	199	327	111	109	407	276	110	461	433	69	33	304	400	300	200	126	180	45	360	98	47	202	56	366	341	125	12	94	231	132	48	100	89	124	161	97	14
DIS3	DIS3	200	399	132	147	234	484	180	232	710	120	57	161	149	586	258	118	167	50	614	210	247	217	72	286	136	209	24	59	448	243	58	60	37	238	162	46	6
CBFA2T3	CBFA2T3	600	1011	451	487	1463	1133	1243	2042	1839	262	207	2250	2120	1231	1177	592	848	406	1458	417	746	1285	494	2065	2474	442	110	643	1164	870	236	655	1229	558	1023	771	99
SLC24A2	SLC24A2	175	416	121	111	419	325	191	826	611	84	65	658	813	444	325	178	278	94	526	106	230	515	174	1067	1373	282	17	48	456	255	70	172	273	219	306	277	16
EGFL8	EGFL8	255	340	126	95	339	463	200	272	485	85	50	357	469	421	164	161	192	139	391	155	200	307	154	485	165	209	22	104	287	195	70	172	354	205	301	334	20
EIF4E3	EIF4E3	301	416	200	201	581	495	401	578	752	123	66	766	659	577	362	301	351	186	707	183	382	358	171	550	983	277	38	86	554	296	89	260	772	199	506	451	67
MARCHF5	MARCHF5	277	403	237	270	454	526	272	401	817	99	58	515	447	627	392	195	205	148	702	187	167	372	141	484	100	296	22	86	564	367	151	279	495	319	595	554	82
LOC112268131	LOC112268131	227	487	228	255	888	553	360	722	827	151	114	589	756	810	427	211	363	121	794	225	474	472	185	591	1041	389	42	53	453	421	117	293	493	350	330	343	31
RBMY1A1	RBMY1A1	381	546	189	219	647	708	443	347	998	123	75	797	687	808	431	173	297	101	810	244	322	678	171	980	710	298	105	89	718	357	155	281	460	474	542	328	2
SLC25A24	SLC25A24	213	371	137	173	589	350	246	291	655	162	74	462	477	613	406	197	236	72	619	202	382	453	118	586	559	144	52	81	342	373	75	187	314	217	328	303	7
KIF7	KIF7	247	148	27	20	299	111	64	516	480	53	17	203	685	511	424	40	256	159	548	72	318	103	205	574	494	40	33	241	153	102	45	55	177	197	87	216	19
HK1	HK1	346	478	139	164	482	539	274	537	674	120	61	427	585	669	310	127	213	86	559	128	146	233	70	259	595	201	52	194	413	246	113	204	381	362	363	253	22
TUBG1	TUBG1	294	517	131	127	433	624	414	837	943	142	52	187	175	756	438	73	183	60	668	109	154	188	163	299	186	338	20	37	459	359	40	67	96	316	221	53	4
ONE_INTERGENIC_SITE41	ONE_INTERGENIC_SITE41	316	473	259	260	656	526	555	1019	902	199	115	818	1095	708	565	328	490	205	675	248	330	580	294	927	737	279	57	421	567	431	164	368	521	343	501	518	174
CNOT11	CNOT11	749	1126	555	482	1376	1459	1568	840	2001	346	193	1498	1612	1748	969	682	786	316	1861	625	526	973	462	1195	1036	553	161	130	1364	928	229	507	694	956	881	465	12
SAMD4B	SAMD4B	554	908	366	430	1274	1090	868	1825	1417	215	137	999	933	1066	937	359	546	198	1380	333	1158	898	494	1597	1499	484	86	478	1039	852	243	508	643	462	702	460	27
AATK	AATK	276	403	212	242	623	534	302	451	664	151	105	632	730	662	389	278	299	166	639	330	379	494	280	1313	1770	232	63	163	470	494	138	344	549	336	426	342	33
ITPKB	ITPKB	285	363	211	177	523	548	597	457	642	129	100	711	834	569	446	235	349	218	641	183	263	569	283	1295	2471	242	39	174	560	372	178	298	693	259	490	447	89
BORCS7	BORCS7	433	640	302	394	830	654	911	943	1183	227	157	926	1073	918	686	384	413	295	984	265	410	671	342	1323	1479	337	94	142	651	509	222	436	851	273	889	817	64
MPP6	MPP6	117	247	83	118	430	200	68	402	415	65	34	493	482	250	140	78	156	67	271	180	78	219	58	417	719	127	11	503	177	173	74	143	340	86	172	144	25
PSMC5	PSMC5	294	320	101	133	258	417	331	246	699	68	74	377	198	502	281	129	117	61	688	217	220	130	18	143	72	238	27	68	421	176	31	52	96	284	114	108	4
AP2S1	AP2S1	465	652	292	304	613	892	869	872	1256	164	85	443	359	1033	397	274	311	190	1018	395	470	411	203	387	95	438	52	57	786	723	180	276	280	456	1578	1291	109
TRIM24	TRIM24	251	509	297	283	1020	629	444	729	784	128	94	676	720	679	484	260	221	100	634	220	448	532	183	699	445	313	76	467	556	470	125	392	704	297	403	230	4
NMUR1	NMUR1	154	247	102	139	447	291	190	203	426	52	49	346	617	319	320	163	174	119	360	99	123	200	261	358	289	132	36	75	249	192	74	144	400	165	406	329	25
PDLIM2	PDLIM2	188	278	128	206	607	321	164	339	422	85	48	433	565	466	251	168	229	74	405	124	210	130	192	307	198	141	48	85	455	229	98	198	356	145	191	109	18
LCA5	LCA5	322	600	281	259	881	809	779	1129	1266	193	106	851	944	982	544	328	524	195	1037	231	574	443	203	808	781	462	86	273	825	530	175	383	659	443	690	483	68
RPTOR	RPTOR	267	383	141	129	335	456	464	365	760	118	73	640	622	737	320	235	246	127	534	115	238	374	76	264	152	291	30	90	441	313	48	69	77	277	133	71	9
WNT7B	WNT7B	394	502	250	298	801	645	773	932	860	164	104	930	1136	785	521	426	433	249	789	239	624	698	279	863	721	309	63	139	700	544	200	476	905	320	609	371	17
NCBP2	NCBP2	108	489	206	163	451	482	285	713	769	147	77	317	286	567	270	210	288	73	646	208	275	481	147	570	626	245	42	23	446	251	63	82	84	294	201	20	1
FAT2	FAT2	592	836	402	383	1251	953	935	1158	1486	239	153	1152	1404	1158	515	421	525	200	1167	442	615	771	324	968	1123	427	73	131	889	567	167	341	666	483	640	414	37
MINDY3	MINDY3	384	743	334	324	1229	860	815	450	1201	180	126	1410	1194	979	710	472	560	304	1064	196	466	695	337	1166	957	471	70	316	887	514	155	487	1068	465	993	1022	133
SPG7	SPG7	164	381	176	176	494	391	327	277	639	91	83	265	279	573	379	156	261	122	516	178	256	334	88	325	234	230	42	90	435	193	81	244	373	296	337	205	18
TMPRSS12	TMPRSS12	121	152	77	77	237	198	215	889	288	39	32	212	200	318	347	111	122	48	305	47	264	285	137	350	481	155	17	241	230	76	62	87	176	135	187	156	29
ONE_INTERGENIC_SITE318	ONE_INTERGENIC_SITE318	209	454	136	179	617	346	412	681	633	97	59	706	864	543	361	172	256	103	470	197	227	371	178	706	657	176	46	60	472	345	115	288	644	203	465	318	28
NPPB	NPPB	274	476	250	326	899	624	546	651	876	137	87	825	1149	625	413	255	354	130	692	190	182	610	214	776	633	246	131	175	573	408	148	319	637	229	440	407	39
NTHL1	NTHL1	371	424	161	219	681	620	511	571	781	92	68	512	673	682	494	194	232	120	757	172	508	540	228	689	467	233	47	117	467	378	135	279	643	272	420	379	25
ATG14	ATG14	126	204	88	97	301	244	257	387	308	40	33	231	232	172	118	154	128	59	279	64	142	225	166	281	162	105	21	115	211	152	49	150	321	94	185	145	20
CWC25	CWC25	407	730	307	298	886	846	457	1218	1141	252	116	615	555	1137	690	368	437	191	934	387	473	772	387	924	992	429	55	107	737	581	150	241	282	395	783	623	59
CCNH	CCNH	204	419	131	112	362	422	88	123	581	44	26	128	130	411	224	85	197	48	542	106	249	57	36	20	4	149	30	5	308	216	27	29	15	243	81	23	0
ENAM	ENAM	161	353	101	139	485	505	314	588	532	98	60	430	388	492	377	217	237	122	469	181	421	425	139	726	807	132	19	95	332	292	99	188	380	165	335	195	19
PGAM2	PGAM2	538	839	439	426	1316	1136	823	910	1396	351	197	1903	1870	1033	1177	716	709	438	1311	474	697	1015	589	1719	1311	455	125	338	942	822	279	749	1238	471	913	1180	153
NATD1	NATD1	154	122	32	33	159	106	42	97	141	10	3	12	21	127	60	29	57	40	105	30	180	26	35	36	9	36	11	381	24	16	7	32	54	48	25	31	7
CILP2	CILP2	274	387	162	150	551	359	394	590	691	84	68	328	298	504	297	139	261	83	572	176	147	277	120	405	356	136	51	101	367	193	91	205	483	204	424	283	37
PRAMEF33	PRAMEF33	304	632	242	279	877	716	467	932	1016	166	160	1269	1350	813	605	444	424	207	861	313	490	850	361	1352	1492	318	150	370	766	438	179	456	910	475	546	364	37
SLCO5A1	SLCO5A1	322	460	253	256	621	450	447	432	787	176	61	622	618	556	321	263	369	140	886	146	292	378	148	688	1166	292	55	102	494	459	169	348	826	282	346	325	26
OTOGL	OTOGL	471	736	336	310	953	930	574	785	1288	179	158	1547	1676	1101	750	527	522	325	1194	386	842	529	390	704	637	442	104	283	848	557	197	396	852	446	622	735	105
KRT4	KRT4	452	787	301	343	1233	923	617	1747	1276	284	117	728	1031	1039	665	338	437	150	1096	287	463	654	265	968	1172	408	111	308	730	589	225	479	938	523	929	669	65
CBWD2	CBWD2	291	568	218	175	500	834	227	221	891	87	54	110	111	913	226	127	173	34	912	203	119	97	154	27	6	224	25	11	611	268	67	138	218	386	271	131	15
MRPS23	MRPS23	401	771	340	252	757	767	303	525	1162	176	119	382	336	848	559	176	229	80	958	397	185	368	143	267	151	462	80	44	625	543	187	289	204	551	1189	928	41
USP44	USP44	384	569	162	177	659	614	300	323	846	113	69	232	214	678	289	216	230	100	841	251	88	323	133	421	422	355	53	105	502	292	95	175	423	322	369	237	26
SLC15A1	SLC15A1	269	353	201	172	551	322	356	857	525	89	37	484	445	444	337	123	121	110	480	143	342	285	56	384	345	194	64	219	397	329	64	105	92	152	357	355	58
RNF175	RNF175	227	429	127	150	554	405	187	628	613	96	59	431	468	481	338	169	237	114	623	176	311	363	59	475	281	234	39	117	384	208	114	199	429	249	529	346	22
LIPG	LIPG	369	435	192	184	458	732	497	812	850	133	87	712	789	841	354	340	291	158	694	264	336	523	239	1051	1142	218	69	114	609	527	125	284	476	235	466	344	22
STAU1	STAU1	270	419	183	196	463	462	284	277	728	89	52	487	443	524	158	164	217	61	671	200	263	242	69	353	146	223	52	220	442	240	103	221	461	180	333	171	21
BNC1	BNC1	371	493	214	249	696	697	591	1438	991	141	165	804	1093	862	502	403	492	259	855	295	279	677	151	678	681	320	67	580	621	583	184	320	567	359	508	478	41
DUSP27	DUSP27	208	411	211	230	812	582	442	440	675	142	103	766	984	577	401	273	309	207	627	303	199	352	181	606	402	218	77	235	485	529	150	375	1196	305	498	317	81
SEZ6	SEZ6	268	362	197	200	718	391	415	201	785	173	100	898	943	707	555	309	350	167	625	131	692	539	186	1225	1839	197	71	182	547	274	136	313	780	231	317	198	10
UAP1L1	UAP1L1	428	548	209	188	737	634	578	497	897	92	90	693	668	688	631	387	303	258	685	205	251	258	376	351	385	217	63	63	530	365	151	347	863	274	746	742	92
NIPBL	NIPBL	172	347	61	33	200	421	83	10	581	38	5	25	35	417	101	40	48	21	596	92	2	52	1	10	4	196	8	46	340	84	11	17	22	158	134	135	21
PAXX	PAXX	423	617	289	361	726	652	552	501	1068	153	129	766	812	906	577	323	454	153	893	277	382	616	448	675	596	366	59	113	675	507	210	407	575	308	626	458	16
ZDHHC6	ZDHHC6	112	173	109	62	247	192	187	452	293	40	32	305	307	211	122	117	137	44	236	43	46	135	27	83	106	80	23	79	229	159	65	122	215	135	158	78	2
SPATA18	SPATA18	259	465	131	136	497	549	546	563	683	139	67	580	720	582	358	243	312	122	593	157	180	188	162	293	225	240	54	135	511	324	114	250	538	305	383	228	12
LDLRAP1	LDLRAP1	225	265	160	139	462	400	549	455	499	67	58	526	817	378	372	285	186	156	497	182	133	326	224	432	261	201	19	140	306	256	140	370	1110	162	287	126	25
PFDN5	PFDN5	101	175	63	33	86	132	29	6	241	21	10	41	28	232	76	31	36	12	217	18	30	49	36	7	4	58	6	1	111	86	27	42	43	102	113	46	8
ATP5PB	ATP5PB	211	371	92	69	294	499	77	87	658	57	47	48	52	478	74	37	63	21	555	76	128	104	106	212	116	93	17	39	316	220	46	61	31	222	255	218	7
REM1	REM1	271	483	260	245	822	502	384	471	812	151	116	564	724	774	342	291	291	177	645	289	374	611	317	856	889	293	67	116	543	355	170	272	529	270	303	232	16
MLLT3	MLLT3	295	496	261	200	814	720	579	1081	1095	157	138	977	1082	707	570	239	379	138	948	233	685	741	337	1387	2520	311	58	266	548	469	155	443	679	310	584	430	48
TAFA4	TAFA4	651	757	350	430	1157	754	1041	1939	1294	236	171	1034	1356	1085	940	451	531	303	1230	418	631	799	352	1416	1487	449	103	292	883	614	204	424	929	497	899	920	79
CRNDE	CRNDE	95	176	75	76	511	197	48	828	264	58	52	314	228	256	120	106	122	29	344	166	59	233	22	178	54	88	31	12	173	103	48	101	147	103	127	71	2
DTD2	DTD2	306	686	302	328	1152	763	398	1620	967	156	98	750	855	856	573	402	412	194	884	250	432	498	244	872	1286	311	55	206	696	419	177	432	989	393	680	590	52
ZNHIT2	ZNHIT2	402	407	138	130	363	577	352	240	763	135	109	585	498	517	540	304	372	155	489	124	221	213	20	201	22	253	57	165	571	362	93	96	106	262	249	58	9
RIC8A	RIC8A	274	470	235	217	696	527	465	513	844	118	111	422	483	689	292	168	199	98	805	332	338	527	116	440	56	217	57	66	487	389	83	45	24	368	142	72	0
SLC22A4	SLC22A4	441	796	275	357	958	1018	936	1580	1362	206	164	955	1072	1048	452	336	455	217	1271	269	438	454	270	798	1133	437	92	166	916	602	188	420	578	441	754	588	47
ADAMTS15	ADAMTS15	305	463	224	211	515	605	464	452	809	122	91	431	649	651	345	319	303	164	700	417	380	692	254	786	741	265	34	289	597	524	134	291	658	277	354	351	34
JUND	JUND	283	299	140	217	498	569	352	491	585	81	69	377	146	495	327	94	153	270	512	173	292	429	375	789	1041	188	26	149	319	333	77	224	608	234	760	1181	393
ABCB4	ABCB4	339	631	225	281	700	552	429	905	903	96	89	545	677	721	469	224	267	124	793	286	192	294	162	729	1305	310	48	165	611	376	118	285	627	350	336	292	15
AURKC	AURKC	302	535	223	191	732	531	430	788	810	119	105	637	519	742	661	288	337	124	795	145	266	517	203	439	403	230	55	120	760	447	125	249	632	291	507	459	20
KLHL4	KLHL4	379	707	345	416	888	805	536	1146	1077	229	146	1144	1232	955	869	527	565	225	1062	396	808	766	374	1220	1263	341	100	397	708	555	227	566	1061	485	1055	950	79
FLOT1	FLOT1	251	498	211	195	653	515	418	644	895	135	75	482	521	602	502	203	322	131	795	188	339	269	209	416	717	290	48	147	523	326	98	272	603	294	275	227	16
DNAI1	DNAI1	249	440	198	157	613	467	421	1165	811	117	83	410	501	655	412	362	282	150	609	203	461	341	120	522	616	300	75	161	500	324	137	310	485	217	533	465	31
MACF1	MACF1	274	386	143	172	526	511	366	549	770	100	79	987	904	649	389	265	227	108	615	190	360	551	177	760	759	209	41	363	561	356	90	180	329	245	432	256	26
CPO	CPO	241	363	157	132	498	450	244	262	666	66	82	417	424	525	400	163	206	74	619	164	205	274	49	373	216	211	36	25	377	305	88	191	506	254	263	146	16
ONE_INTERGENIC_SITE369	ONE_INTERGENIC_SITE369	358	573	289	333	989	807	679	597	1007	238	152	1020	1128	797	754	344	573	210	1012	416	407	651	346	1157	1243	411	118	343	713	580	160	419	629	437	580	424	24
USP39	USP39	199	302	73	73	149	297	66	143	517	47	25	175	89	465	50	51	125	12	398	81	141	40	92	58	9	257	21	2	275	98	29	28	43	251	26	18	0
TRAF7	TRAF7	444	1063	425	454	1321	1208	994	1476	1520	265	185	1205	1250	1139	694	402	522	227	1529	476	682	1228	659	1970	1776	468	93	209	1061	747	316	789	1459	687	953	630	20
TMEM223	TMEM223	367	623	252	256	912	677	770	1464	1233	162	125	864	821	1002	663	450	533	312	989	294	483	545	166	928	556	319	39	232	881	584	189	535	1249	586	547	499	60
MAN2B1	MAN2B1	248	400	169	141	390	390	352	752	611	153	61	379	392	474	447	129	246	90	436	199	132	234	262	464	431	218	32	239	406	270	87	148	268	252	238	126	4
RAB11FIP4	RAB11FIP4	228	314	151	131	462	425	361	570	518	117	81	582	679	470	334	195	219	100	430	166	334	427	229	410	612	172	40	85	323	309	125	257	556	182	314	209	12
LDHC	LDHC	134	817	352	364	1136	913	649	1316	1409	173	145	1282	1220	1160	875	560	544	210	1235	435	681	749	263	1014	437	425	126	258	903	643	241	523	1005	500	816	554	56
ZNF490	ZNF490	188	286	156	139	320	427	247	483	429	91	53	242	220	441	248	232	225	116	451	122	289	217	55	327	311	158	34	63	298	235	78	177	380	158	294	168	8
SPPL2A	SPPL2A	206	363	164	155	444	402	369	519	678	109	79	628	552	557	463	279	212	117	580	151	231	255	117	244	210	249	45	156	452	266	108	247	568	256	383	333	34
SLC36A1	SLC36A1	257	405	224	188	503	480	455	433	616	98	92	403	471	374	342	257	261	122	592	145	362	294	74	293	317	228	42	141	501	391	128	340	964	179	401	305	33
ZNF821	ZNF821	352	496	221	208	542	739	592	941	802	170	96	743	756	675	651	388	400	204	720	260	236	525	274	856	1107	285	55	157	596	386	136	291	730	339	454	367	10
FAM3C	FAM3C	294	558	231	293	705	701	622	1351	1019	199	107	859	872	657	552	196	361	86	894	310	620	601	219	689	405	465	71	232	632	330	173	420	643	315	570	319	10
SPRED3	SPRED3	268	369	163	191	663	381	387	724	613	59	41	242	257	322	262	126	155	78	517	93	67	317	191	578	603	211	44	55	400	284	89	178	459	244	289	136	22
FGF14	FGF14	112	219	99	76	313	182	208	501	384	72	82	683	715	328	189	240	183	77	415	140	64	171	212	355	218	100	42	50	321	165	86	142	310	132	211	136	14
EML1	EML1	498	756	328	315	992	926	752	1062	1051	214	136	1183	1409	941	898	453	490	268	1010	314	361	398	392	580	322	340	76	322	621	536	186	456	497	490	618	468	52
MAGOHB	MAGOHB	215	330	164	156	449	394	200	167	562	100	64	399	329	622	282	107	136	89	489	167	131	315	127	471	724	241	26	58	305	144	87	174	483	208	278	190	5
CCDC85A	CCDC85A	428	703	349	383	1252	989	793	707	1159	270	149	1033	1027	990	709	443	571	209	1130	323	509	764	460	889	602	436	121	328	867	658	219	500	773	570	675	484	73
GPR180	GPR180	359	594	239	164	877	594	540	926	1111	113	100	450	827	913	733	305	460	151	877	189	417	595	500	925	614	286	60	197	610	465	134	326	911	307	564	423	39
GOLGA8N	GOLGA8N	208	236	77	71	265	351	290	817	474	85	19	176	226	452	185	28	108	48	405	39	182	62	11	173	789	197	45	57	245	226	66	178	460	127	330	335	19
ADGB	ADGB	264	571	188	201	598	647	296	235	830	106	62	381	465	638	528	225	317	106	795	283	398	351	189	587	380	311	48	617	505	258	108	258	560	325	435	277	39
TRAPPC1	TRAPPC1	273	484	162	133	294	603	240	576	827	136	27	150	87	605	230	164	115	57	618	206	174	159	80	117	86	274	16	4	532	299	45	68	44	329	82	38	5
UTP25	UTP25	185	505	168	186	512	545	192	412	792	139	82	204	134	650	360	237	239	67	614	198	357	469	136	727	974	231	56	24	588	209	51	42	43	242	128	23	2
PRKG2	PRKG2	211	406	141	153	633	441	259	408	618	92	69	704	749	512	455	188	224	110	509	78	84	296	134	476	413	190	35	73	334	252	86	266	444	161	368	245	35
PMS2	PMS2	259	341	210	193	619	534	425	662	674	102	62	638	734	530	480	218	223	143	528	160	246	362	252	580	567	232	40	60	498	244	94	182	413	227	438	328	53
SLC18A1	SLC18A1	282	503	276	291	714	844	383	294	862	223	115	1240	1349	705	594	434	437	169	769	312	378	730	158	807	1096	327	89	258	540	370	174	453	862	314	672	481	25
ATP8A1	ATP8A1	116	200	59	89	276	255	192	363	367	51	23	218	168	325	177	69	87	45	266	43	30	289	240	596	534	109	26	61	195	149	46	107	221	160	253	216	21
ARHGAP22	ARHGAP22	436	716	303	367	955	902	971	1341	1080	194	165	882	884	1123	957	513	499	261	1016	317	614	573	362	809	592	373	73	381	666	672	197	453	1211	508	834	548	52
FAM24B	FAM24B	216	402	115	176	580	377	423	841	617	92	76	414	538	504	291	158	195	158	470	151	226	358	86	536	1068	205	55	108	391	221	87	202	462	251	705	713	107
SERPINA4	SERPINA4	411	554	256	325	719	711	711	1258	1050	249	144	1149	1265	825	608	297	415	189	961	214	435	557	272	958	1113	330	91	233	741	560	150	402	579	356	551	547	39
ICA1	ICA1	343	629	262	268	948	700	507	712	954	118	114	1107	1342	861	657	376	406	214	822	269	209	774	254	1086	817	361	74	109	709	501	192	357	759	448	669	544	44
KRT3	KRT3	555	862	384	375	1519	946	745	1044	1526	263	189	1425	1294	1310	627	451	655	246	1183	366	589	649	333	1363	779	421	59	318	952	611	174	427	931	625	849	716	81
LOC105377622	LOC105377622	207	326	139	159	478	386	343	443	706	158	73	695	694	515	320	200	277	135	466	154	133	208	61	332	340	213	54	73	486	192	86	143	300	160	363	269	32
RNF181	RNF181	538	886	373	420	1382	1085	860	977	1507	215	193	1137	1252	1233	911	446	717	226	1333	377	814	875	359	1101	1310	577	107	115	933	863	289	646	1453	486	911	706	43
TCEAL1	TCEAL1	338	491	250	261	757	540	241	189	712	127	103	691	721	603	371	403	422	181	672	164	388	330	131	498	471	218	60	173	549	357	103	262	545	251	306	292	25
NDST1	NDST1	666	1036	467	618	1631	1309	1379	1356	1977	351	251	1358	1750	1543	974	652	746	301	1593	404	762	1016	476	1540	939	457	106	572	1288	926	204	239	206	730	829	367	11
SLC7A3	SLC7A3	346	586	291	330	998	815	612	509	1043	210	84	861	885	1179	677	355	395	180	891	356	469	603	352	777	587	300	70	266	602	469	119	302	742	283	537	432	56
RTP1	RTP1	342	426	213	255	687	552	564	449	765	118	111	772	843	635	479	234	381	114	649	214	183	536	173	1147	1372	241	61	19	521	450	191	405	1096	336	559	389	55
TMEM211	TMEM211	180	429	203	206	536	334	251	355	625	92	50	408	471	464	207	140	223	61	488	108	163	193	168	232	187	134	12	94	390	219	54	136	209	148	187	150	7
CCL1	CCL1	378	990	437	456	1522	1136	736	1339	1557	248	171	1543	1812	1465	1035	536	642	330	1373	458	790	1160	804	2543	3229	468	91	357	1185	725	269	661	1304	621	1167	1066	106
JTB	JTB	337	625	216	173	601	656	410	652	1007	116	95	994	701	690	592	374	377	136	837	119	340	189	144	286	187	349	72	147	684	468	111	146	106	288	262	122	8
CHTF8	CHTF8	242	382	135	163	424	575	413	568	640	124	63	211	187	592	452	202	227	92	641	116	114	313	133	501	85	224	32	174	410	428	114	171	153	200	292	159	0
C7	C7	228	436	179	208	613	614	523	555	727	147	60	678	612	646	344	264	343	89	633	318	403	398	116	595	1064	198	38	191	539	297	120	179	401	211	414	369	25
ASB8	ASB8	245	452	204	212	601	513	262	301	743	85	53	493	429	695	346	210	230	142	664	115	135	472	163	585	559	201	36	108	536	369	101	331	617	298	310	253	33
CAMSAP1	CAMSAP1	131	432	178	185	582	437	387	854	651	94	75	604	695	552	343	135	181	91	505	245	145	352	233	596	847	190	47	179	330	302	69	209	570	206	320	162	23
ZSCAN2	ZSCAN2	416	540	271	245	864	545	359	692	928	174	89	861	896	786	349	353	406	192	791	261	245	381	154	349	141	338	38	84	646	438	150	346	821	433	507	492	51
USP38	USP38	188	284	100	144	457	412	286	433	521	58	43	460	394	436	317	123	136	60	407	173	118	215	153	313	187	178	63	150	365	229	61	151	275	198	239	121	3
MED11	MED11	300	396	68	92	198	518	101	89	750	93	25	60	29	635	183	68	120	48	606	187	101	87	49	46	20	331	29	62	531	174	23	29	71	241	43	22	6
MRM2	MRM2	282	393	183	193	369	495	312	236	564	99	62	333	399	488	302	146	215	46	513	225	134	428	130	813	936	222	35	84	447	228	92	183	271	170	329	215	6
ARAP1	ARAP1	246	333	199	255	553	446	539	536	680	133	64	408	405	589	265	201	258	101	541	164	392	276	154	423	599	146	87	157	428	304	108	207	362	181	411	239	23
HAUS4	HAUS4	187	374	79	109	202	338	170	203	545	100	32	150	94	433	233	67	100	22	555	104	118	65	54	78	107	155	15	22	357	138	29	20	28	131	126	47	0
IL1B	IL1B	242	240	117	130	343	448	367	871	615	133	66	454	527	460	211	160	174	78	432	167	234	308	88	486	131	206	44	173	309	220	81	152	210	277	281	205	17
TRIP6	TRIP6	183	313	157	172	393	344	290	1089	583	67	55	493	404	519	293	87	220	119	520	129	349	328	301	521	153	158	42	85	394	310	112	220	512	201	326	327	40
ONE_INTERGENIC_SITE299	ONE_INTERGENIC_SITE299	471	672	463	440	1218	1264	1028	1033	1338	355	196	1690	1706	1118	959	691	677	400	1445	460	711	943	381	1765	1588	479	158	309	879	919	316	744	907	560	1181	951	62
RPUSD2	RPUSD2	367	756	305	331	939	801	865	736	1087	204	117	1086	922	759	621	300	485	146	989	176	435	361	277	445	638	435	92	100	724	589	151	371	603	335	523	343	24
NECAP2	NECAP2	305	455	242	199	731	567	532	803	725	189	87	680	728	836	505	363	411	167	866	266	278	389	138	1035	992	266	67	116	545	315	130	321	629	294	465	191	39
ANXA7	ANXA7	361	670	227	323	1026	680	527	1027	1069	199	104	319	510	1031	458	230	402	1185	952	290	369	514	361	880	818	280	43	235	760	498	172	420	752	502	1528	4442	1968
SULT1A3	SULT1A3	493	695	335	310	859	855	1020	1164	1170	250	156	1068	1433	966	913	404	557	248	1111	376	382	803	389	1294	1553	419	93	154	782	580	190	354	564	507	729	506	65
THEMIS2	THEMIS2	195	321	95	125	373	339	230	230	499	102	49	203	263	414	236	107	137	74	521	98	67	349	111	568	654	201	59	142	381	151	51	107	259	226	221	94	15
VCX	VCX	625	1093	560	549	1702	1454	1507	2401	2155	399	247	2201	2892	1805	1670	998	966	674	1792	551	1599	1615	849	2360	2523	603	187	756	1463	1140	363	865	2277	798	1499	1560	152
ARMC9	ARMC9	344	696	321	360	1069	674	364	737	1069	170	80	480	409	951	369	265	373	128	879	213	304	626	227	419	592	385	43	272	895	419	145	291	621	435	522	329	36
OR8D1	OR8D1	278	573	269	237	941	625	372	460	763	119	102	1180	1008	674	512	321	421	246	735	389	359	639	286	1351	1606	287	74	226	544	439	113	347	675	260	378	280	25
APOF	APOF	136	286	125	138	382	317	228	188	407	63	37	539	338	411	292	101	126	80	283	146	113	185	113	230	104	184	26	81	233	223	51	150	247	191	306	227	83
TMEM37	TMEM37	418	684	360	407	1097	848	768	863	1312	236	107	679	748	971	662	306	416	176	1015	282	564	722	268	1293	1950	459	104	248	784	645	204	468	928	438	711	539	37
MXD4	MXD4	773	1123	644	737	1788	1504	1394	1218	1690	376	230	1640	1430	1522	1035	823	766	385	1458	485	514	1090	406	1682	2131	594	131	439	1173	1149	399	954	2280	706	1202	807	72
SCN1A	SCN1A	327	453	213	219	830	571	317	558	832	112	91	554	500	724	346	191	205	93	638	255	136	403	221	486	297	268	32	100	441	279	117	267	345	293	398	304	29
LOXL4	LOXL4	260	408	161	233	715	521	606	567	548	123	87	817	852	482	308	346	262	151	482	209	304	459	269	904	602	235	45	179	439	329	134	269	601	205	339	283	15
EPN1	EPN1	188	234	87	128	276	290	402	372	425	95	50	439	504	332	252	229	200	117	332	125	101	225	36	323	251	135	17	125	205	179	85	141	206	127	168	115	25
JPH4	JPH4	118	257	144	160	474	320	278	421	496	40	45	362	390	330	323	167	182	132	362	167	220	147	146	128	201	173	39	426	348	239	53	129	343	215	266	344	27
WASF1	WASF1	228	313	107	77	356	346	421	651	584	94	27	426	488	492	212	213	263	113	547	94	168	203	131	556	395	283	22	87	389	259	80	169	364	232	247	212	21
DUOXA1	DUOXA1	381	620	191	256	604	696	542	889	849	150	106	839	850	847	496	308	341	196	873	271	202	239	165	468	519	246	58	183	623	613	176	352	731	327	548	387	28
RPS21	RPS21	327	434	198	183	525	608	284	371	798	116	36	72	67	591	154	132	135	71	716	121	62	306	323	285	136	293	33	84	502	126	14	42	39	305	62	19	0
DECR2	DECR2	346	446	218	252	722	563	519	529	835	79	69	353	601	786	463	107	215	124	741	176	239	332	213	540	320	341	65	157	462	349	108	204	308	316	357	411	65
IFNLR1	IFNLR1	248	406	179	176	540	314	272	312	645	49	58	301	369	564	385	200	256	107	500	125	201	344	107	785	780	193	47	55	413	308	61	174	332	211	344	280	16
TRIM49D1	TRIM49D1	83	109	23	27	107	146	69	190	171	27	15	111	255	132	88	59	105	20	81	107	105	116	10	61	56	47	5	64	159	95	32	46	76	48	106	123	8
IKZF1	IKZF1	343	378	148	135	496	509	539	982	704	88	81	863	918	677	343	239	262	151	572	163	310	410	291	817	797	251	56	144	555	343	140	232	609	248	281	194	18
COMMD10	COMMD10	378	577	266	242	785	623	484	956	970	172	154	1254	1137	791	460	498	402	236	829	305	311	844	330	1367	1917	313	89	192	573	375	125	241	437	389	752	547	56
MROH2A	MROH2A	428	795	398	401	1081	1130	975	1415	1534	274	120	1066	884	1228	707	332	469	168	1325	486	365	657	243	950	1089	570	82	323	1012	810	245	467	884	590	652	401	38
BAAT	BAAT	352	653	269	382	1139	683	486	947	929	199	129	869	861	929	598	537	504	273	937	221	458	726	346	1298	1459	391	118	168	781	494	163	374	627	434	607	393	30
DNAJB13	DNAJB13	350	477	232	198	558	504	531	1024	928	167	116	1087	1046	697	570	493	385	250	816	313	432	434	264	706	841	238	90	121	463	407	118	294	672	287	523	397	31
TM7SF2	TM7SF2	441	594	234	252	794	775	687	1597	1189	145	72	626	652	858	579	281	557	339	981	202	302	431	154	569	462	314	47	150	798	408	123	365	778	404	425	520	111
DLK2	DLK2	319	494	164	241	717	602	417	1155	812	113	85	689	730	634	589	331	335	191	687	206	90	560	225	936	1036	226	73	86	494	357	85	302	428	454	336	122	48
RNF133	RNF133	255	438	166	271	584	513	510	557	641	117	69	450	664	618	275	221	320	205	559	151	283	434	199	889	1077	207	79	77	425	301	112	299	497	321	664	646	107
LILRA5	LILRA5	112	171	83	71	253	314	202	294	318	77	36	338	387	438	145	134	176	97	260	108	53	181	84	299	225	113	30	114	256	132	53	155	317	131	234	191	17
ST8SIA4	ST8SIA4	231	409	189	232	802	648	394	872	787	124	69	410	658	591	365	259	233	139	696	175	243	491	131	608	361	243	38	199	514	401	114	298	532	191	452	315	32
PSPC1	PSPC1	368	516	287	321	725	626	575	789	943	181	49	510	524	765	252	395	304	224	853	249	407	337	228	377	185	300	50	215	641	441	139	333	783	288	653	696	58
CSNKA2IP	CSNKA2IP	244	435	149	150	634	511	279	458	738	58	57	538	383	517	321	93	173	578	680	206	210	303	202	495	614	194	46	255	389	249	100	195	817	293	821	1972	896
GHITM	GHITM	496	991	477	557	1469	1062	1024	1193	1576	247	160	1158	1005	1535	761	513	691	307	1299	505	531	818	336	838	726	496	59	282	1116	737	228	593	1348	483	862	618	73
ALG6	ALG6	269	447	159	135	357	467	290	373	606	65	67	193	190	509	273	66	160	40	553	164	167	274	43	152	20	225	41	75	360	146	83	56	51	252	198	39	4
PRF1	PRF1	270	473	166	249	570	591	715	1708	709	98	75	484	618	661	418	207	338	100	619	243	265	298	111	434	261	222	92	106	511	418	109	210	420	292	435	252	16
CHRNB1	CHRNB1	267	472	229	247	817	520	384	350	682	115	89	605	908	726	847	334	388	138	678	147	348	408	111	581	488	280	50	219	502	317	107	227	688	287	527	326	19
OR7D2	OR7D2	327	619	265	261	844	605	482	749	868	166	119	775	792	572	375	180	376	87	824	294	374	507	248	997	688	297	48	75	576	398	141	377	981	287	477	281	33
GP6	GP6	426	787	323	358	1181	774	732	803	1239	161	153	897	998	1116	862	518	527	258	1082	373	385	675	388	974	527	342	77	179	876	443	206	422	995	419	865	756	77
SLC22A1	SLC22A1	250	330	176	201	517	590	271	514	588	114	81	808	800	451	460	240	297	96	649	139	143	361	245	707	1018	187	28	67	422	245	103	287	586	235	418	333	34
CDX4	CDX4	239	432	155	159	392	420	400	768	554	132	56	652	592	546	429	184	198	98	438	130	152	262	207	463	390	237	58	62	336	303	114	279	570	257	409	355	24
MRGPRE	MRGPRE	231	234	138	130	321	304	279	362	513	99	62	251	349	576	414	163	330	109	478	115	167	280	161	475	318	150	33	79	379	282	75	213	440	251	306	253	4
AQP3	AQP3	198	506	209	271	828	476	578	918	768	197	103	734	1071	696	577	362	344	277	616	262	285	471	243	719	685	195	63	109	419	400	115	222	347	340	542	653	104
AMN1	AMN1	279	572	219	278	838	570	376	926	756	108	68	608	525	597	543	285	312	137	717	222	219	550	237	735	946	328	38	209	582	325	131	289	504	290	421	297	41
SLC7A14	SLC7A14	417	534	252	268	969	582	617	1279	823	157	122	882	1060	732	301	350	321	173	769	362	578	541	270	888	596	265	71	233	591	446	138	351	996	329	505	361	21
SPDYE2B	SPDYE2B	226	388	185	244	625	523	476	815	667	96	39	308	214	512	250	116	169	63	686	162	343	163	38	169	62	234	9	144	395	346	110	211	354	146	307	220	9
COL12A1	COL12A1	153	265	124	89	335	314	103	124	365	54	61	560	684	353	208	138	167	79	287	150	181	285	39	241	145	100	30	27	220	119	74	139	233	107	216	179	13
ZNF620	ZNF620	177	274	96	82	281	425	246	381	563	125	73	381	330	383	307	199	189	85	431	126	53	226	151	271	141	175	32	100	345	255	71	177	320	186	242	136	10
LNP1	LNP1	324	535	214	247	708	587	427	624	681	97	71	583	582	564	347	269	221	93	665	152	347	223	94	374	473	216	25	41	487	263	83	240	467	231	359	328	10
TOP3B	TOP3B	305	390	226	158	585	506	454	468	770	140	71	560	586	520	529	226	286	124	719	229	254	308	75	355	190	200	53	249	566	375	135	296	690	181	426	234	22
DDX1	DDX1	247	504	165	115	286	588	257	119	745	98	67	164	55	586	359	49	129	32	717	152	98	208	73	46	10	280	50	141	425	269	51	47	20	299	417	86	9
EPHB4	EPHB4	386	530	222	245	727	527	399	729	783	95	121	601	930	776	504	337	375	180	595	222	316	464	180	683	690	247	139	318	513	353	87	290	581	351	578	503	34
XIAP	XIAP	158	292	148	168	605	307	141	304	496	134	57	449	436	287	313	262	195	99	390	127	466	307	208	651	433	192	44	203	326	180	85	155	313	264	225	173	30
NLRP4	NLRP4	242	361	238	173	830	413	465	471	696	114	106	723	687	501	468	354	312	218	591	223	325	329	210	904	1101	195	58	733	430	320	134	276	528	242	351	284	19
LINC02767	LINC02767	379	481	348	328	839	998	729	954	1011	185	153	1234	1000	814	837	504	547	236	863	186	410	742	333	980	857	416	102	1248	422	519	208	494	623	440	825	558	34
SPTB	SPTB	581	755	311	267	964	1127	753	1124	1351	264	181	1026	1236	1145	584	425	489	217	1141	301	514	624	303	976	781	450	85	204	935	685	240	549	991	515	1070	1080	89
QSER1	QSER1	324	479	178	202	668	610	426	412	797	146	91	603	504	649	408	205	266	150	815	213	506	601	218	1102	2024	310	34	188	461	355	88	231	429	279	525	317	51
AMBRA1	AMBRA1	456	790	293	363	812	1015	677	553	1380	252	121	755	943	1209	721	365	506	181	1217	322	517	665	210	736	396	326	118	213	986	594	184	447	1146	555	608	366	25
OR10Z1	OR10Z1	531	933	412	480	1195	976	873	939	1695	283	170	1376	1380	1469	1148	603	780	383	1463	551	681	1041	584	1217	658	553	142	529	1188	841	278	524	1117	582	1058	1109	124
PCDHA6	PCDHA6	321	484	280	299	753	684	586	1002	898	199	108	753	767	769	675	327	408	164	744	144	358	489	425	688	1065	340	66	212	588	438	184	353	638	350	641	465	43
RAD23B	RAD23B	199	253	113	128	449	367	178	96	434	72	20	102	62	337	284	77	129	40	444	77	112	150	109	80	62	134	6	39	284	141	61	104	198	205	314	150	5
YBEY	YBEY	370	615	288	363	1057	877	582	521	1104	238	161	983	904	856	694	359	494	128	973	239	450	752	252	1208	740	352	74	102	679	533	175	375	567	321	707	478	32
SLC16A10	SLC16A10	433	946	455	556	1388	1012	787	1479	1598	216	204	1681	2274	1202	855	660	839	384	1277	370	943	986	402	2025	2131	536	125	333	1034	589	252	679	1083	684	1032	837	113
SOCS5	SOCS5	407	730	374	403	1212	745	690	2418	1087	174	142	1247	1520	944	773	619	549	304	984	403	539	872	387	928	2131	292	127	209	810	567	222	677	2394	439	1134	1157	141
GALNT3	GALNT3	206	499	163	165	657	514	221	449	775	132	81	544	674	609	305	212	324	119	624	200	269	352	109	760	490	179	51	181	524	395	131	268	486	325	380	270	29
INSYN1	INSYN1	184	257	142	110	379	291	438	843	455	64	50	570	633	370	399	176	229	87	462	172	311	303	285	548	392	141	30	146	296	262	80	209	260	134	243	141	13
MED24	MED24	283	455	192	245	811	605	527	1046	760	124	146	933	1146	662	568	287	382	170	670	196	389	597	370	1710	9573	262	94	440	635	457	105	294	636	282	281	183	20
SLC6A1	SLC6A1	249	434	187	185	605	511	384	887	734	100	78	727	811	732	359	294	357	169	701	144	337	360	180	742	274	249	68	91	480	332	150	331	693	299	511	381	29
CYP11B2	CYP11B2	185	315	160	156	552	391	369	500	484	119	60	644	646	321	385	194	215	86	382	124	150	346	176	588	721	137	36	57	399	180	54	136	225	108	272	214	18
RAD21L1	RAD21L1	155	256	100	122	477	321	300	262	443	99	43	335	460	454	289	168	190	117	380	95	164	338	82	307	177	129	60	381	289	244	75	264	505	155	213	128	14
ENO2	ENO2	454	745	375	416	1127	908	888	725	1177	271	136	703	1162	967	748	527	568	303	1152	407	444	574	411	805	901	445	84	267	912	677	234	444	1052	519	685	590	79
H3-2	H3-2	461	506	152	123	295	671	377	371	878	170	59	370	288	808	321	177	278	87	701	128	281	109	150	97	138	249	28	32	735	275	75	119	188	359	219	122	18
MEX3D	MEX3D	344	572	281	394	1054	629	637	2053	1030	121	141	1280	1288	825	758	381	567	202	850	442	530	640	201	1004	1257	435	97	199	732	474	230	515	1104	344	643	549	49
SPATA2	SPATA2	404	582	304	284	1005	691	387	401	968	132	117	622	570	850	440	251	337	156	801	154	377	504	290	800	419	260	55	398	768	491	187	380	552	337	540	467	36
KRT15	KRT15	407	746	345	271	1064	892	919	1266	1225	226	140	1185	1199	1103	949	438	629	325	1074	398	532	753	539	1434	1418	361	137	257	818	503	209	390	861	414	786	851	80
IGFL2	IGFL2	706	1122	614	587	1628	1220	1484	1614	1937	323	256	2224	2195	1776	1212	812	879	439	1659	629	1190	1225	724	1700	989	687	205	504	1338	1104	431	999	2188	712	1236	919	87
CENPO	CENPO	463	780	327	336	1028	915	570	607	1276	202	125	358	389	1114	563	273	328	222	1156	298	610	779	350	923	398	360	57	131	852	577	137	305	517	449	591	341	41
CIAO3	CIAO3	287	385	183	188	551	546	461	171	585	107	68	629	727	556	472	349	387	149	627	124	208	334	233	621	1046	270	43	124	547	372	110	224	236	186	291	167	18
RFPL4B	RFPL4B	368	495	234	141	533	712	547	673	813	138	79	572	937	588	551	259	334	157	700	179	304	444	293	711	1039	182	70	140	572	464	126	293	690	280	450	293	17
XXYLT1	XXYLT1	376	574	275	286	873	790	775	740	957	166	110	1069	1071	669	622	358	421	205	821	158	462	456	105	662	628	335	56	103	827	470	129	323	666	357	510	334	20
NBPF7	NBPF7	416	703	231	260	729	847	456	528	1090	213	132	1358	1337	1066	689	443	497	183	945	322	527	558	236	1084	868	434	70	476	599	487	144	358	643	403	552	342	46
AFG3L2	AFG3L2	218	299	40	61	51	342	80	56	530	42	10	93	53	484	75	74	75	16	386	65	48	60	14	15	30	161	20	5	308	173	38	56	21	172	45	8	2
APH1B	APH1B	284	482	224	244	614	616	318	940	816	225	96	682	947	761	570	480	446	203	807	289	424	412	280	596	377	300	55	549	595	342	130	276	633	338	431	481	51
OTUD6B	OTUD6B	200	459	213	185	826	553	228	390	664	120	108	1119	1404	526	298	108	232	37	530	250	235	445	283	782	1476	252	36	70	520	219	100	170	215	324	329	132	5
DHRSX	DHRSX	370	701	403	351	857	715	1033	790	1169	248	139	1274	1322	988	731	568	590	208	1084	253	698	668	279	503	210	397	74	282	935	606	198	355	240	448	641	351	5
LRRC18	LRRC18	420	661	335	348	1206	752	876	1220	1201	190	144	1129	1225	1008	718	522	566	232	1045	375	608	503	364	759	642	293	108	252	552	467	164	410	787	390	582	444	45
TMEM63C	TMEM63C	209	350	170	211	494	366	432	279	576	95	73	616	554	356	301	187	226	130	448	144	280	322	174	489	462	88	66	129	249	264	106	269	669	182	510	462	42
GSTP1	GSTP1	558	718	341	295	1122	853	792	679	1280	227	164	1065	1504	1018	713	483	576	228	1131	253	816	576	305	896	1169	417	108	300	878	703	200	410	789	527	736	776	39
MRPL55	MRPL55	537	916	361	325	1262	870	1046	1335	1445	205	177	1243	1282	1186	799	503	672	243	1307	374	702	882	599	1280	2094	370	81	378	1082	724	237	501	451	455	998	633	25
CCDC154	CCDC154	247	479	189	260	836	621	681	536	914	82	62	671	820	614	427	332	438	153	753	345	276	479	160	777	587	188	49	151	577	494	182	424	862	341	568	420	20
TRIM26	TRIM26	405	568	204	242	512	669	583	1265	1006	214	90	838	977	747	525	338	351	175	746	169	451	599	304	985	1727	291	68	77	566	447	119	320	461	383	469	403	31
INTS14	INTS14	419	476	248	240	540	529	362	508	790	127	87	276	246	648	348	190	266	87	640	171	256	271	124	385	151	197	37	159	437	334	80	127	123	359	337	288	15
HSPA9	HSPA9	241	345	65	67	207	490	115	85	621	59	20	62	24	611	135	39	78	38	500	124	11	39	44	0	6	214	12	2	350	102	9	7	14	289	44	16	3
MS4A6E	MS4A6E	288	532	194	214	672	525	461	1563	855	197	136	760	827	732	569	431	396	185	880	315	483	516	321	1008	875	392	118	728	515	457	161	426	700	279	612	455	39
FASTK	FASTK	391	632	306	281	819	724	612	424	975	106	107	810	593	927	618	385	433	144	859	204	453	613	281	885	852	311	67	254	664	447	145	327	709	319	536	355	39
RRAS	RRAS	619	929	406	482	1186	1137	1356	2237	1579	434	227	1870	1811	1591	1376	690	816	389	1588	406	823	1136	514	1503	949	617	138	343	1009	824	328	770	1308	596	1097	804	120
ATP2A3	ATP2A3	258	467	224	285	608	547	639	1210	763	129	103	985	1148	560	367	213	306	168	799	282	487	625	207	985	1358	196	84	148	538	370	138	374	913	304	492	388	12
CREB5	CREB5	168	281	136	122	417	315	211	221	444	61	75	562	455	294	212	76	157	37	488	95	135	315	119	562	307	138	35	87	277	242	92	160	324	172	229	181	20
SYNPO2L	SYNPO2L	260	436	181	290	748	510	393	298	631	105	52	400	471	551	207	151	204	81	648	124	231	377	218	472	324	194	38	110	431	251	58	143	214	309	394	277	25
ONE_INTERGENIC_SITE308	ONE_INTERGENIC_SITE308	402	473	218	313	918	545	459	613	694	110	69	789	824	660	632	499	467	163	682	326	656	588	229	1012	1911	277	64	689	446	494	151	357	634	305	451	461	20
WSB1	WSB1	148	210	96	67	309	228	123	244	357	66	70	349	355	231	294	158	160	71	300	114	426	257	130	350	211	134	40	53	226	146	83	185	262	172	149	114	7
H1-4	H1-4	295	361	174	182	578	525	326	254	657	93	57	550	377	569	299	182	264	91	544	198	297	345	205	832	1034	244	51	210	439	296	110	239	361	241	486	485	20
DERL2	DERL2	359	535	282	277	782	679	435	398	1027	192	120	473	627	861	677	299	415	145	847	262	113	304	305	298	231	349	34	84	778	471	119	192	191	392	273	97	4
TMED1	TMED1	372	726	318	283	1091	731	869	973	1012	193	115	699	957	837	632	418	421	204	974	289	382	643	431	1047	979	300	79	249	741	665	196	469	1013	368	654	402	24
NUDT3	NUDT3	330	437	226	275	870	605	435	317	740	188	119	722	692	564	374	280	290	131	706	200	473	366	376	726	603	215	57	264	414	388	137	255	639	298	402	287	40
CD247	CD247	205	322	149	163	475	474	312	318	610	89	73	383	616	485	445	218	263	111	577	149	388	295	125	501	280	252	52	187	455	249	98	249	492	259	445	333	32
COA6	COA6	266	466	210	136	403	486	156	168	670	82	38	256	206	630	290	72	133	47	527	176	155	248	143	445	229	178	16	25	355	263	84	135	186	206	355	226	4
DNASE2B	DNASE2B	195	351	105	79	419	370	99	222	641	88	43	402	373	537	258	103	221	69	523	67	153	274	100	757	914	126	33	99	317	235	91	118	189	283	239	247	53
LOC100286986	LOC100286986	394	494	225	278	658	573	510	934	682	112	86	785	775	523	518	273	325	152	731	239	294	557	195	999	1462	223	68	236	629	506	177	317	786	327	430	338	28
ANXA9	ANXA9	224	376	147	168	491	543	529	772	654	113	66	467	638	529	251	219	301	132	633	133	290	202	155	167	66	194	55	109	597	336	129	228	658	243	418	375	12
WDR55	WDR55	244	471	124	91	269	527	311	336	846	74	22	160	183	742	238	103	148	106	682	126	95	97	110	116	48	244	31	60	455	260	25	25	30	291	144	42	9
MRPL38	MRPL38	154	210	118	104	246	373	133	102	370	95	41	390	362	286	211	96	127	41	289	80	152	99	38	78	78	142	11	29	302	213	69	149	320	199	180	142	6
PCDHGA11	PCDHGA11	387	604	277	263	930	593	654	1166	1053	176	159	1162	1204	817	662	418	510	185	979	207	599	870	497	1361	1715	435	102	233	678	557	182	427	856	270	563	319	34
RPL26	RPL26	192	203	46	39	157	331	202	1003	345	31	18	112	64	334	170	19	46	21	380	121	97	45	51	14	1	122	7	44	176	57	10	5	2	144	52	19	0
BST2	BST2	181	448	223	203	504	466	490	656	686	126	85	380	429	474	407	232	290	91	592	229	111	326	53	632	389	216	39	137	468	345	97	307	550	305	369	280	21
PLEKHB1	PLEKHB1	437	619	246	277	859	735	671	1378	1234	160	113	1026	1372	801	742	331	501	251	921	219	342	684	495	1239	1696	312	118	374	792	492	176	529	1235	346	831	746	71
MOSPD3	MOSPD3	199	341	160	203	644	410	271	407	552	52	54	630	656	359	606	221	238	96	500	120	335	187	351	254	128	189	32	413	418	278	82	240	511	324	338	399	17
CCDC150	CCDC150	435	649	211	207	641	1116	764	1040	1139	158	116	603	785	1061	518	306	378	155	1035	292	391	535	223	927	979	381	61	288	654	519	161	441	613	459	710	532	70
PRNP	PRNP	474	674	354	345	1146	859	779	1664	1364	248	160	1725	1766	893	805	628	572	406	1156	277	571	1035	577	2004	2314	398	146	304	964	680	238	571	1086	539	1013	1231	71
TMCC3	TMCC3	383	545	263	311	840	693	722	1122	1047	218	126	1072	970	983	743	399	431	176	986	251	197	627	334	965	742	330	111	163	673	484	141	378	596	444	490	470	26
SLC6A15	SLC6A15	229	291	134	179	531	482	288	480	577	114	82	766	1062	483	383	256	247	126	387	196	287	358	155	561	458	175	29	260	266	280	89	222	405	182	336	291	32
LOC389199	LOC389199	369	387	175	202	620	391	597	1379	624	122	84	1043	1011	631	623	271	360	183	539	194	339	315	225	734	1182	250	71	331	455	348	101	316	614	203	401	378	40
FBXL15	FBXL15	238	373	209	195	608	500	299	538	607	127	59	716	585	482	414	287	315	198	564	231	97	390	211	635	1905	133	58	59	438	303	117	316	1099	175	714	797	62
DEFB113	DEFB113	34	64	18	20	93	79	17	6	82	20	5	12	30	151	20	65	56	11	70	7	3	23	18	47	14	21	14	3	70	49	7	16	20	29	32	22	0
METTL6	METTL6	360	945	446	406	1391	951	843	2206	1382	239	166	1695	1450	1086	1101	562	589	273	1134	340	710	659	480	990	889	457	84	580	841	524	213	441	777	577	770	586	96
ARHGEF38	ARHGEF38	503	854	424	449	1147	961	941	1129	1452	212	168	1342	1671	1125	705	518	667	234	1155	376	409	753	507	1345	1892	446	150	549	890	646	255	522	834	470	841	813	58
GABRR3	GABRR3	471	550	308	258	858	666	856	1906	1111	93	93	903	839	1049	610	443	438	240	919	366	335	416	145	899	664	307	99	378	697	390	147	329	550	392	551	458	47
PSMD8	PSMD8	355	508	185	213	669	652	442	631	803	98	78	338	326	677	339	222	233	53	793	157	190	207	161	551	627	233	60	72	553	244	49	159	269	286	209	94	11
ARHGEF10L	ARHGEF10L	212	393	171	187	557	544	469	216	762	79	49	304	327	627	454	167	238	146	642	171	156	511	188	918	467	250	34	137	492	316	76	151	340	272	494	409	67
SHROOM2	SHROOM2	350	731	361	445	1287	942	773	754	1198	258	186	1378	1487	1100	733	532	599	261	1097	523	717	1097	452	1832	1966	365	49	204	950	713	228	540	1115	439	561	460	60
MLXIP	MLXIP	498	664	383	368	1038	809	676	932	1351	190	164	1069	1192	1118	841	344	568	238	1139	254	550	826	365	923	880	367	90	292	972	671	204	428	701	525	803	639	54
COX6A1	COX6A1	606	1010	520	488	1439	1268	1036	1568	1949	338	218	1424	1839	1670	1242	509	726	313	1799	418	839	1034	666	1652	1571	576	128	316	1271	925	297	658	1094	668	1161	1137	74
GATA4	GATA4	636	817	351	497	1059	999	1079	1503	1527	300	181	1893	2228	1356	1132	648	783	390	1211	333	655	1072	886	1718	2821	444	133	296	982	924	277	503	1097	596	1043	807	71
HLA-B	HLA-B	536	900	408	404	1185	1024	872	944	1377	203	167	1493	1971	1144	1136	630	796	387	1297	504	378	896	391	1452	2386	454	96	170	935	843	257	586	1126	481	897	784	51
DTWD1	DTWD1	355	655	240	270	942	757	521	783	990	220	83	802	657	778	497	328	374	180	904	189	167	343	90	371	396	330	56	99	555	334	128	289	454	325	556	409	42
ARHGAP36	ARHGAP36	514	716	443	435	1119	911	900	957	1383	208	142	1138	1257	1226	875	574	801	399	989	582	861	1078	553	1447	844	379	136	1394	862	766	236	621	1191	393	795	701	51
ACP2	ACP2	294	413	118	140	417	442	284	329	664	79	47	276	348	502	219	169	155	159	633	97	179	305	155	428	199	205	54	183	483	325	124	305	845	224	544	525	85
DUXB	DUXB	141	326	130	110	399	478	308	559	467	48	52	580	754	424	327	182	197	83	421	74	225	278	109	429	386	139	53	180	267	214	73	192	336	132	221	262	13
MCRIP1	MCRIP1	208	415	184	194	499	418	460	446	653	111	71	469	540	603	663	191	236	117	571	140	208	324	74	330	182	280	36	141	368	284	82	239	500	207	456	413	41
PHLDA2	PHLDA2	417	570	295	401	796	725	561	719	1066	235	163	1083	1145	1001	783	502	393	360	955	322	223	536	305	699	725	429	90	225	713	703	186	438	1053	427	914	821	238
MT2A	MT2A	413	832	368	447	1145	885	986	2100	1307	264	212	1397	1673	1123	936	607	708	337	1120	324	669	651	428	1018	594	462	164	329	787	669	247	602	1110	586	1160	962	88
TMEM177	TMEM177	355	630	290	371	981	773	635	1188	1161	207	130	1037	1293	699	614	352	442	224	1015	305	669	576	369	635	716	357	111	341	883	581	174	348	661	337	693	711	96
GABRD	GABRD	445	699	325	376	1391	1060	1042	1433	1490	228	148	941	1145	1271	1027	433	533	245	1315	424	656	779	307	1068	967	474	99	260	954	753	220	402	717	548	648	424	49
MAGEA2	MAGEA2	536	984	442	459	1513	1106	977	1680	1699	344	214	1892	2244	1571	1110	840	889	451	1489	403	987	1078	625	2216	2221	538	135	287	954	705	245	544	1522	558	1055	821	72
RPGRIP1L	RPGRIP1L	340	674	270	341	1050	717	548	821	988	175	131	914	875	933	661	549	422	260	740	278	416	658	145	966	1087	322	105	82	616	393	106	324	455	446	599	459	57
NEXMIF	NEXMIF	249	363	174	119	460	409	243	469	577	81	85	458	529	460	349	220	250	133	599	202	441	289	90	613	1064	179	34	252	383	224	86	154	395	270	301	242	41
H2AC8	H2AC8	196	362	202	183	440	424	296	181	667	124	80	538	686	533	430	241	296	130	507	165	224	389	172	455	376	133	51	31	379	334	109	201	368	268	353	314	39
DOCK4	DOCK4	193	270	119	148	472	339	408	552	419	79	46	196	296	346	230	189	233	104	382	119	253	228	140	289	220	120	20	98	240	188	66	163	268	189	312	203	11
ZNF653	ZNF653	505	545	342	447	848	805	781	1195	1119	141	131	1264	975	946	725	355	411	171	910	294	711	678	344	1103	889	372	96	402	628	511	157	425	678	338	659	395	30
IPMK	IPMK	249	414	149	126	296	635	241	228	827	81	65	365	463	722	310	181	241	109	773	264	204	241	76	319	88	298	67	92	495	262	80	204	245	305	281	276	25
PXDC1	PXDC1	162	181	115	135	368	293	167	150	385	55	34	337	340	374	177	109	130	56	279	100	104	153	85	368	449	90	30	17	242	183	65	151	214	152	177	83	10
LOC101059906	LOC101059906	375	696	379	449	1184	775	838	841	1280	207	165	1109	1111	960	733	478	452	212	1102	596	434	551	215	728	502	332	104	238	1020	667	229	528	1065	534	634	449	49
TENT5D	TENT5D	299	444	160	207	720	670	543	672	884	123	124	855	826	736	629	366	382	166	700	238	316	749	268	1219	964	384	84	351	539	346	165	366	822	350	442	201	19
TGFBR2	TGFBR2	394	904	380	436	1686	830	1006	1890	1404	194	160	1316	1553	1137	801	774	676	415	1252	348	476	848	575	2334	3960	436	121	1272	871	731	202	439	788	421	800	461	26
PLET1	PLET1	536	1108	404	525	1476	1159	1060	1288	1852	301	231	2062	2128	1324	674	773	658	355	1384	448	516	1100	560	1501	1824	559	178	833	1206	740	273	540	942	521	983	716	76
OR5V1	OR5V1	278	492	237	164	696	569	559	1003	943	141	108	1060	1314	753	579	417	412	142	751	300	375	388	160	573	484	268	42	225	560	448	127	260	370	389	501	366	15
RPL38	RPL38	228	294	84	38	203	336	38	9	552	83	10	15	77	393	73	84	87	32	430	162	92	70	0	39	11	159	6	70	339	73	11	20	18	165	35	7	0
S100G	S100G	235	533	223	329	1002	547	383	1744	824	155	96	1170	1057	574	529	491	442	202	659	263	367	523	257	622	581	285	96	343	519	295	149	316	683	370	595	512	65
SRSF8	SRSF8	262	345	166	170	481	432	636	808	657	123	58	743	663	543	341	169	234	125	597	164	335	384	246	744	1021	203	46	81	477	308	114	386	604	270	510	545	55
OPN3	OPN3	370	752	342	378	979	903	820	1482	1027	172	175	1042	1153	973	678	548	577	226	875	416	299	661	312	1243	1081	362	79	173	748	671	210	555	1190	421	744	747	62
GNG10	GNG10	484	804	378	487	1034	1217	1005	1760	1502	236	218	1758	1800	1143	1109	652	754	423	1418	574	973	919	505	1281	1243	437	85	284	869	777	258	522	1072	579	998	1039	111
HOXA5	HOXA5	321	531	204	243	796	605	571	796	774	162	131	1003	1094	646	459	316	426	182	658	187	688	533	224	1042	1473	235	34	320	744	391	138	273	475	326	534	596	30
NCKAP5L	NCKAP5L	438	904	389	419	1279	978	862	1420	1650	194	160	1414	1566	1192	774	558	673	260	1397	355	345	944	333	1365	1465	470	123	132	958	783	286	588	1289	648	843	521	27
HPGD	HPGD	459	1033	470	472	1570	1069	923	1452	1652	356	232	2357	2753	1337	987	690	722	350	1531	478	836	1087	360	1429	923	565	150	465	986	799	335	767	1487	561	998	757	60
STUM	STUM	485	707	355	370	1114	1094	985	2637	1222	284	121	924	1190	917	1327	453	577	305	1184	308	1214	845	607	962	640	420	93	482	1016	828	258	669	1211	463	962	1031	51
KLK9	KLK9	542	1026	471	591	1426	1037	1192	2435	1571	325	203	1975	1916	1319	943	718	843	393	1345	509	834	1299	493	2038	2012	586	152	857	1038	904	243	595	1285	660	1331	1137	60
DBP	DBP	365	396	173	189	503	414	576	635	674	81	123	426	397	626	483	205	252	126	596	154	424	185	102	299	358	218	71	150	485	368	99	271	487	247	451	292	29
OR4M1	OR4M1	346	617	274	304	1027	729	479	934	994	198	128	1079	1438	811	796	612	484	219	982	270	523	666	683	1346	1826	339	63	506	638	371	182	343	614	361	787	662	39
TMEM270	TMEM270	538	954	472	469	1315	946	878	2014	1514	330	172	1061	1059	1480	565	435	455	200	1477	383	402	1034	564	1435	1565	589	90	706	1145	653	224	518	1034	534	681	349	25
NADSYN1	NADSYN1	664	901	439	569	1546	1181	1251	1519	1691	346	247	2091	2145	1475	1112	766	851	432	1458	539	1171	1069	538	1888	2436	573	147	695	1139	1048	320	777	1424	577	1185	905	81
MTSS2	MTSS2	576	1383	539	585	1825	1517	1469	1818	2337	376	228	2011	1994	1916	1189	804	863	434	1977	517	655	1256	544	2401	2041	632	138	394	1516	1024	315	553	1289	831	1418	1007	74
FGF16	FGF16	623	1142	521	542	1728	1542	1517	2230	2002	293	211	1721	2063	1809	1316	1035	1032	673	1911	463	803	1264	456	1654	1128	577	246	483	1211	987	327	774	1762	718	998	819	101
PLAC1	PLAC1	213	681	295	324	1096	672	725	794	1200	178	166	1428	1790	799	630	383	519	235	1049	315	382	720	340	1044	1096	239	74	269	723	472	143	377	918	385	599	458	44
OR3A1	OR3A1	431	717	361	348	1027	676	653	693	1311	208	155	1354	1451	1016	837	598	622	321	1043	375	401	860	370	1404	1595	236	113	694	742	617	226	453	961	436	974	801	65
OXR1	OXR1	313	679	293	315	1264	586	308	676	871	150	100	954	1052	822	507	384	402	165	820	207	256	362	126	1021	1071	260	90	135	618	334	134	398	580	348	559	432	65
BTG1	BTG1	414	570	224	292	974	599	440	711	900	118	60	397	427	674	432	191	339	92	779	265	549	462	276	799	656	316	39	142	528	418	135	322	819	333	508	618	40
ATAT1	ATAT1	327	538	261	319	880	558	371	693	874	157	97	379	552	787	578	235	321	118	831	140	436	387	155	529	195	227	93	200	623	330	124	283	492	263	498	301	28
TMEM86B	TMEM86B	311	541	257	285	793	576	470	546	941	199	120	926	979	697	462	343	478	200	847	219	477	668	417	874	724	307	70	237	706	467	149	380	636	316	493	329	40
FBXL7	FBXL7	405	621	375	395	1006	814	923	1374	1032	201	108	1050	1076	827	678	490	605	237	769	398	413	789	338	1231	1180	337	74	328	751	690	230	491	846	411	613	558	44
HLA-DPB1	HLA-DPB1	278	410	204	286	741	664	450	1124	825	91	122	1113	1125	839	791	553	518	273	787	189	440	706	245	1138	1028	248	86	189	532	439	145	376	741	448	551	343	11
PDZRN3	PDZRN3	193	410	268	185	523	383	571	1486	617	122	84	716	873	633	505	148	314	123	557	281	396	376	112	643	331	214	48	133	376	273	54	132	235	314	599	413	31
C8orf49	C8orf49	369	834	361	376	1319	795	235	541	1181	223	144	1176	1346	1153	1073	462	701	205	923	337	393	819	441	1304	1286	321	55	354	817	504	166	365	621	443	738	501	84
CDC20	CDC20	216	398	157	184	388	439	237	310	699	108	52	364	408	573	168	121	181	62	552	134	156	284	64	199	103	114	26	42	473	189	101	125	135	194	178	77	14
EOLA1	EOLA1	411	641	300	305	917	688	714	621	1145	129	165	1297	1406	884	912	379	485	269	912	364	460	825	515	1305	1488	374	75	318	771	532	130	326	737	397	714	546	48
SLC29A3	SLC29A3	446	752	433	451	1337	935	617	936	1327	265	169	1548	1991	1029	747	582	615	290	1251	358	1002	748	395	1171	708	440	105	345	967	722	238	632	1309	551	884	756	67
SNX33	SNX33	366	484	244	285	925	643	970	1123	846	187	76	587	952	791	669	385	418	252	807	275	505	430	223	943	457	342	60	202	745	493	148	315	779	485	554	434	47
ONE_INTERGENIC_SITE400	ONE_INTERGENIC_SITE400	368	599	306	343	1010	833	525	894	1075	209	124	1470	1506	1027	459	489	500	165	999	459	320	843	236	1489	1372	283	71	207	627	486	171	330	753	404	559	389	47
VHLL	VHLL	199	466	203	216	674	603	407	477	813	105	89	478	626	566	412	216	242	199	655	270	237	224	97	462	474	273	31	306	442	367	96	205	386	261	413	339	20
FGGY	FGGY	439	603	269	350	950	835	651	714	1037	253	102	688	798	895	673	302	411	227	894	258	320	592	246	958	1322	368	73	355	728	485	148	347	739	460	647	492	63
SRGN	SRGN	285	373	160	127	457	426	311	722	646	130	45	285	364	553	235	187	271	104	672	120	246	309	198	407	328	253	21	95	504	254	80	190	457	250	325	167	3
PFN2	PFN2	304	482	210	192	635	424	488	752	690	112	58	654	731	582	556	195	279	105	538	162	311	403	246	579	563	222	53	91	492	298	120	223	509	262	496	373	24
DHX33	DHX33	156	302	139	94	218	335	145	41	489	72	38	108	98	434	80	61	164	49	364	116	102	87	97	51	32	110	9	5	307	197	38	40	55	139	84	18	12
NKAP	NKAP	254	393	118	86	348	517	186	664	639	71	36	147	174	488	123	90	89	62	473	113	172	96	103	175	90	214	24	45	381	191	38	74	99	192	90	92	0
DHFR	DHFR	148	365	77	36	230	340	22	149	534	80	72	320	365	542	384	92	145	43	424	150	239	355	71	274	307	172	44	124	317	168	91	216	314	143	282	218	21
TAS1R1	TAS1R1	535	765	389	403	1053	993	1049	1582	1441	217	131	788	1204	1085	804	412	574	219	1236	344	584	719	260	1196	1898	374	101	286	920	638	274	578	1325	546	931	780	78
PDZK1	PDZK1	249	415	207	155	490	551	287	413	611	132	88	611	687	528	503	266	308	114	497	236	264	310	144	405	228	245	28	70	537	301	130	267	585	195	402	287	16
ZNF304	ZNF304	170	377	169	130	409	382	288	454	512	142	83	622	535	459	353	232	184	107	584	128	194	363	188	499	238	140	38	63	351	232	85	195	285	232	358	304	29
TREX1	TREX1	538	910	460	516	1213	1260	1168	1419	1604	296	186	1469	1581	1558	889	701	742	373	1351	478	579	1045	879	1895	2380	556	154	409	1119	780	252	634	1091	624	1173	969	93
FAXDC2	FAXDC2	352	703	289	354	1024	608	481	835	1104	228	160	1361	1648	786	539	417	518	219	870	248	645	632	305	1238	777	317	127	212	802	531	186	364	833	362	609	391	45
WDR78	WDR78	120	196	94	87	347	170	175	388	262	71	36	300	300	260	197	58	93	37	217	75	221	177	112	336	655	61	16	27	191	101	32	41	124	93	152	77	1
TNMD	TNMD	226	342	170	174	466	473	420	945	666	69	63	610	711	626	327	222	273	125	534	226	362	477	132	653	396	236	39	155	375	292	98	186	366	224	365	263	27
RMND1	RMND1	280	357	168	98	531	387	194	171	643	87	68	336	451	529	282	167	234	94	489	127	197	287	114	511	327	187	15	64	444	244	83	212	365	272	368	206	16
PET100	PET100	218	312	125	126	241	273	157	320	548	90	26	268	237	507	138	61	95	13	425	151	190	250	261	298	297	223	28	50	345	216	74	176	244	222	290	152	5
SC5D	SC5D	327	493	225	218	629	513	437	885	788	132	78	421	549	555	449	171	322	82	789	183	146	542	102	842	904	258	46	121	488	357	104	293	560	205	303	123	1
SLC6A11	SLC6A11	354	487	233	296	878	543	663	684	1066	172	109	1390	1323	728	690	477	552	269	954	441	371	647	167	964	804	228	97	74	700	616	160	410	847	379	578	404	62
RNF146	RNF146	349	422	178	192	518	456	568	969	791	153	106	846	912	666	512	263	376	120	686	86	516	178	156	228	64	231	56	100	494	361	152	358	1112	324	542	551	53
FRMD7	FRMD7	370	689	310	294	972	734	669	816	1044	90	115	1061	1151	964	938	468	470	291	984	296	341	706	780	1030	698	308	53	255	744	429	164	344	576	430	486	477	35
PEX2	PEX2	365	869	338	357	1388	986	874	2277	1288	217	153	1348	1485	1298	485	429	520	257	1130	277	388	607	375	474	394	443	78	273	972	607	200	437	1049	512	1173	997	98
LHX5	LHX5	236	293	128	110	409	345	309	331	448	53	37	276	348	308	390	183	241	113	370	73	191	236	158	336	150	94	34	135	200	259	70	122	186	174	333	489	75
HSFY1	HSFY1	286	610	247	282	1067	524	581	914	963	136	128	1195	1154	698	622	271	365	147	735	238	388	664	303	985	699	264	67	141	501	418	152	329	644	300	563	356	42
MRPL39	MRPL39	291	519	217	184	446	449	339	292	756	192	55	268	178	725	378	159	213	98	781	211	285	368	103	401	298	256	59	182	467	364	87	153	123	323	314	144	17
CITED2	CITED2	511	732	359	314	1059	808	610	626	1035	126	118	594	720	858	416	281	312	168	1069	265	396	572	566	1103	1447	379	54	377	878	679	223	529	1193	434	736	696	13
RFC3	RFC3	372	535	162	167	451	725	481	556	1065	166	79	259	255	741	409	209	200	110	944	217	181	190	204	78	4	318	31	60	845	425	56	86	64	406	303	78	1
CADPS2	CADPS2	290	511	242	165	562	733	514	1221	778	151	79	442	426	654	440	202	261	78	675	198	250	472	189	717	437	329	26	195	443	277	135	328	598	299	293	315	21
NR1I3	NR1I3	321	667	334	396	1104	701	386	1028	1260	198	112	1218	1221	927	803	606	603	272	1035	225	545	432	227	758	625	362	83	393	843	442	166	443	704	484	723	486	67
FANCE	FANCE	389	552	249	269	792	719	606	1158	938	159	181	990	873	786	439	320	379	203	857	167	577	664	352	1006	957	350	119	88	702	478	167	329	594	356	535	404	55
SLC22A8	SLC22A8	532	795	318	352	1055	1025	596	743	1336	214	144	938	827	1164	947	414	442	163	1294	368	587	629	328	978	793	414	48	219	873	597	189	527	1296	494	743	580	39
LYPLA2	LYPLA2	276	495	195	283	811	564	552	650	935	141	106	811	1111	883	548	277	384	239	866	167	518	613	221	844	1086	299	63	111	621	488	169	365	691	298	447	393	61
TRIM54	TRIM54	271	400	152	194	476	401	340	708	689	101	72	434	657	521	474	160	269	102	593	195	304	330	125	410	407	174	44	99	481	297	104	181	413	218	296	135	21
ATXN1L	ATXN1L	327	317	140	172	475	352	258	367	509	63	62	378	407	479	239	136	155	94	394	170	109	247	114	316	76	166	23	85	303	231	79	168	286	208	292	188	9
EXTL2	EXTL2	237	326	162	166	500	315	232	606	617	39	84	652	885	518	361	290	244	109	439	78	241	153	128	462	393	171	49	56	326	169	68	132	161	223	324	172	28
TMEM125	TMEM125	258	518	246	279	738	562	683	1254	961	167	81	637	966	840	518	267	406	165	755	387	480	624	379	1141	554	333	37	194	500	417	121	260	515	431	496	311	36
PSG4	PSG4	107	229	98	105	335	352	255	318	314	55	16	81	75	327	77	53	104	32	355	130	152	126	13	212	239	80	14	4	243	140	32	106	168	80	103	107	3
ADGRG7	ADGRG7	249	441	198	163	573	549	305	517	921	114	63	599	531	739	385	180	218	67	776	252	394	409	175	522	475	218	25	97	486	321	144	222	346	330	300	256	14
OR5I1	OR5I1	283	491	131	222	474	487	196	385	779	156	69	512	632	575	490	253	333	204	725	144	177	415	152	602	423	222	43	39	572	274	123	284	507	311	529	779	181
LRRN4CL	LRRN4CL	174	294	144	229	464	371	368	566	459	56	70	482	507	498	210	201	191	86	359	84	333	219	72	347	306	150	38	34	404	234	80	196	512	164	207	153	6
RPS11	RPS11	512	629	156	215	465	895	366	1769	1135	81	35	141	236	916	303	119	174	110	1200	374	286	177	108	220	374	349	50	122	593	220	30	55	37	474	108	27	15
ATP6V0D2	ATP6V0D2	360	730	264	303	816	745	469	542	1099	165	117	997	845	754	662	333	393	168	936	303	237	391	411	558	563	326	110	107	764	436	141	322	443	362	633	630	79
ONE_INTERGENIC_SITE294	ONE_INTERGENIC_SITE294	338	650	364	341	935	834	907	1238	1043	182	115	1272	1517	849	504	455	430	329	881	299	424	732	276	1317	1448	376	96	400	606	534	220	484	876	373	848	1044	158
TSGA10	TSGA10	187	400	133	117	371	490	148	229	549	90	53	149	269	573	239	93	179	39	588	174	227	227	150	440	470	191	37	200	363	95	52	123	191	225	363	209	21
GTF3A	GTF3A	495	820	129	98	286	810	167	134	1442	204	26	78	81	998	171	20	125	34	1252	218	75	59	8	17	35	375	20	62	924	327	44	31	42	564	114	45	1
POU2AF1	POU2AF1	555	836	394	442	1169	1103	879	865	1465	254	205	1540	1354	1200	1108	622	692	301	1292	442	996	993	673	2223	3245	345	102	1230	802	672	257	523	1125	491	866	663	41
CCR1	CCR1	223	384	132	98	368	326	307	679	519	79	53	373	354	546	230	86	105	55	405	187	290	254	180	457	373	147	26	33	417	251	98	205	452	198	247	174	10
WASHC2C	WASHC2C	92	207	75	92	305	202	170	30	337	57	30	156	212	228	122	102	90	56	197	69	51	137	159	304	651	136	15	78	205	151	46	120	316	161	118	137	5
XKR6	XKR6	177	250	163	153	587	300	274	156	534	102	66	851	561	503	475	225	324	86	479	111	220	417	122	690	767	175	26	43	316	261	109	184	444	205	400	415	39
C1orf56	C1orf56	263	376	153	168	457	563	364	851	603	83	65	324	205	446	246	126	182	94	575	145	208	135	75	152	66	244	40	211	362	174	91	172	218	211	407	434	19
DOCK9	DOCK9	236	398	159	180	444	407	304	269	752	104	85	739	589	479	343	222	226	130	568	103	258	421	172	510	399	237	52	95	421	316	116	276	847	225	275	222	31
ASCL3	ASCL3	511	654	264	337	826	806	710	836	1195	149	91	801	1050	1003	728	314	452	362	1064	290	313	836	252	1513	3212	373	61	128	839	664	190	467	1083	397	869	1000	192
NO_SITE574	NO_SITE574	413	440	194	204	603	527	625	661	649	134	93	764	726	554	431	361	341	198	589	371	438	458	152	631	493	260	78	172	352	481	165	338	413	287	556	453	28
CCL27	CCL27	366	723	266	291	899	751	547	1361	1047	74	109	922	912	860	754	316	426	187	923	231	177	501	170	605	321	457	114	160	845	404	138	342	725	385	870	742	33
FGF9	FGF9	540	720	358	467	1207	728	934	1567	1243	157	140	1045	1118	1014	808	545	516	240	986	238	397	482	513	786	431	403	112	468	769	697	209	405	833	486	590	628	11
LIMK1	LIMK1	501	828	303	425	1124	869	891	1645	1387	195	112	810	641	1123	382	443	463	301	1091	331	431	646	452	977	1300	434	104	333	925	582	233	531	1239	479	791	592	107
MBD2	MBD2	286	539	199	214	715	587	381	722	892	122	100	1011	1269	578	706	626	552	248	641	375	395	637	339	1796	3980	230	104	512	523	395	122	257	459	327	514	391	36
LENG9	LENG9	491	605	340	331	1005	850	824	2133	955	178	118	870	1066	794	605	424	465	291	827	320	457	367	375	759	511	363	94	120	619	505	161	396	706	394	813	615	93
SPARCL1	SPARCL1	275	494	192	230	683	463	519	885	798	103	63	382	572	603	392	222	217	129	870	219	211	406	215	609	538	300	54	82	457	352	115	279	436	356	420	210	26
ANKHD1-EIF4EBP3	ANKHD1-EIF4EBP3	207	351	159	75	341	380	167	185	477	83	51	519	435	268	367	188	258	93	396	148	228	272	180	419	241	131	14	44	274	234	70	103	236	146	228	198	24
COX5B	COX5B	290	363	213	253	682	501	708	2016	754	130	72	727	704	604	323	234	273	114	606	292	326	328	116	566	297	284	92	238	575	333	110	255	612	336	482	333	11
DNAJC17	DNAJC17	334	478	222	348	943	768	665	763	874	144	124	669	750	678	603	218	349	124	683	146	373	455	183	786	1427	315	96	193	564	402	97	194	262	269	152	67	7
LRRC61	LRRC61	374	589	273	272	827	827	889	912	1105	177	132	1036	1221	1048	844	411	489	234	990	382	628	822	603	1393	1470	410	46	447	736	699	235	619	1183	411	611	360	25
CIT	CIT	289	558	203	174	568	772	684	710	905	145	89	235	380	709	442	250	223	118	772	207	366	294	142	240	45	276	90	168	731	325	77	191	523	296	526	471	45
TIRAP	TIRAP	516	850	433	464	1348	1106	928	1171	1759	273	167	1756	2188	1392	1462	615	942	387	1433	378	727	991	580	2271	2427	440	110	730	1220	798	279	682	1581	619	954	925	102
GPR146	GPR146	334	423	152	218	479	405	677	456	628	171	89	601	581	612	293	322	316	144	568	286	238	374	281	639	560	178	45	254	395	247	96	207	320	186	429	319	14
MEIS2	MEIS2	411	570	310	371	912	777	621	618	929	156	94	695	730	802	584	189	339	307	963	295	408	224	244	255	229	274	63	269	551	511	180	405	681	436	777	1376	359
FKBP1B	FKBP1B	232	354	163	233	590	267	244	751	582	89	64	475	584	455	318	275	272	97	441	87	113	165	105	224	240	124	33	147	344	244	98	175	248	179	209	148	4
PDZD11	PDZD11	230	461	197	253	731	434	376	797	745	94	73	631	555	510	487	288	275	83	565	304	346	494	151	723	516	273	53	207	490	328	113	289	530	322	365	219	8
RHOA	RHOA	462	917	369	387	1156	1025	865	2191	1597	249	165	637	978	1284	941	418	462	230	1391	389	631	1391	798	3538	6706	498	88	641	968	512	148	244	226	504	635	534	101
CLRN1	CLRN1	488	997	393	417	1461	1083	720	1084	1696	350	192	1567	1966	1379	952	722	723	362	1500	589	627	852	220	1241	2076	631	103	269	1311	686	313	606	1258	616	935	582	47
CNN1	CNN1	390	868	420	483	1395	1119	1174	1230	1411	323	159	1923	2051	1102	1149	629	669	326	1174	590	446	1200	448	1588	1132	466	118	338	900	932	263	689	1373	482	790	750	63
ONE_INTERGENIC_SITE219	ONE_INTERGENIC_SITE219	509	638	254	219	927	806	612	853	1075	187	120	1125	1380	1223	868	457	395	195	788	335	482	646	362	1012	898	356	106	215	750	643	190	437	794	392	660	609	40
HDX	HDX	303	519	252	295	693	655	605	1070	797	118	92	656	865	704	327	352	319	165	643	179	406	545	412	739	677	242	92	418	476	452	153	376	700	225	392	246	42
OR4F3	OR4F3	190	496	233	206	540	515	307	225	626	92	44	192	268	569	169	100	136	60	428	87	83	28	65	10	6	241	25	4	456	223	34	65	101	202	170	85	7
COLEC10	COLEC10	126	234	84	75	267	235	80	35	370	52	47	189	182	299	99	64	66	53	253	110	99	269	129	289	280	129	5	44	227	186	56	124	209	112	128	69	6
DYNC1LI2	DYNC1LI2	614	1064	419	529	1562	1214	1111	2085	1780	348	184	1395	1272	1406	990	357	620	235	1570	397	826	838	497	884	252	581	94	319	1134	763	230	526	923	749	1024	773	46
ANGPTL7	ANGPTL7	489	820	325	318	1082	1018	594	1464	1265	269	165	1153	1215	1117	696	485	482	212	1187	353	483	748	366	1064	1458	409	84	149	819	589	207	549	847	462	742	697	54
DCST2	DCST2	670	1010	483	471	1739	1095	1082	1850	1654	309	226	1909	1787	1419	919	617	728	420	1555	673	882	1084	393	1825	2567	731	197	422	1220	747	285	639	1534	610	1349	903	59
GPATCH3	GPATCH3	383	511	222	151	713	567	603	778	781	146	80	461	554	712	547	222	319	91	607	178	353	449	135	555	552	231	41	59	516	419	110	203	297	287	411	250	22
ALOXE3	ALOXE3	267	491	230	330	974	565	523	729	751	136	120	714	520	691	491	156	295	121	752	118	166	270	215	230	224	199	63	27	583	337	120	277	551	292	366	234	31
NO_SITE512	NO_SITE512	348	390	129	166	458	538	633	1741	689	156	97	746	703	522	530	317	259	132	636	242	379	523	293	829	612	347	44	164	502	330	130	328	823	257	528	266	38
OR4D10	OR4D10	198	407	181	168	484	407	540	961	678	87	69	637	599	518	396	294	295	119	610	160	400	498	158	649	404	208	46	131	533	340	123	191	509	224	231	135	20
CRTC2	CRTC2	156	299	133	111	411	306	322	547	509	114	35	386	469	445	411	237	285	92	522	169	369	186	88	372	544	159	35	81	313	250	78	190	384	213	239	220	17
CDH12	CDH12	166	276	87	80	236	304	237	582	398	62	66	504	480	230	180	66	87	62	353	184	123	285	143	388	400	117	35	189	199	153	61	190	826	114	206	106	0
FOXE3	FOXE3	445	529	274	296	889	762	895	1287	985	188	141	1031	1001	797	479	451	419	214	830	498	439	706	549	1074	1078	347	88	136	763	518	180	396	810	347	692	482	24
CCDC189	CCDC189	229	432	173	262	607	546	412	410	674	103	49	524	612	518	296	164	233	74	633	178	197	364	171	548	515	200	12	92	467	310	115	193	212	315	445	337	46
TFAP2E	TFAP2E	302	622	261	262	743	582	684	623	1011	199	118	707	876	975	769	374	438	188	918	316	386	744	298	760	367	243	94	225	663	515	138	356	698	355	562	335	14
ACKR3	ACKR3	303	411	180	221	682	491	744	643	759	115	83	899	806	500	550	312	408	203	662	154	257	408	183	1065	2509	197	58	145	557	285	110	270	626	303	461	282	57
IDI2	IDI2	435	654	302	341	1096	672	760	1076	1086	210	92	714	708	962	712	413	427	207	746	217	417	684	453	1123	1282	317	59	312	660	536	161	381	746	285	649	555	33
NALCN	NALCN	336	493	228	198	608	699	600	959	884	146	67	546	574	765	424	309	331	170	762	310	209	506	155	915	739	325	87	183	552	354	123	253	566	365	489	363	49
LRP5L	LRP5L	509	838	363	338	1186	1014	700	844	1353	282	214	1779	1701	1181	1077	575	766	399	1174	349	691	797	394	1362	1150	396	145	189	1233	772	269	710	1537	598	1092	1231	171
SLC22A11	SLC22A11	218	650	322	315	1105	957	864	1228	1251	223	149	1158	1303	936	561	410	641	281	1021	314	390	771	379	1792	2288	268	92	80	832	615	177	493	1024	565	681	418	53
KBTBD4	KBTBD4	261	490	226	211	538	672	519	509	816	108	91	506	536	703	570	253	343	117	775	227	438	543	316	727	683	240	58	182	605	363	151	327	723	413	510	357	39
ALG1L2	ALG1L2	500	650	271	279	1006	762	853	1469	1223	212	174	1763	1690	996	758	541	603	386	1050	397	685	828	457	1353	2110	310	88	556	909	595	204	521	1500	452	816	674	88
AMOTL1	AMOTL1	172	261	92	135	294	291	130	357	285	54	45	394	432	203	409	118	275	106	370	94	221	307	80	504	649	93	9	223	308	164	52	110	115	137	449	471	48
PDCD5	PDCD5	172	453	107	87	282	587	336	2657	605	89	43	181	159	546	276	133	187	49	620	213	284	394	162	550	431	173	52	168	437	284	78	82	53	268	292	137	0
PFKM	PFKM	312	570	228	220	560	637	585	704	1035	115	89	684	623	824	405	375	457	183	971	301	327	515	271	711	501	303	60	168	720	399	136	263	705	330	521	447	45
SCAF4	SCAF4	157	301	136	164	292	313	425	877	397	62	31	138	171	342	226	34	140	25	429	131	116	173	157	114	24	207	40	107	277	252	49	173	249	175	197	182	7
MTHFD2L	MTHFD2L	206	307	228	167	676	336	307	541	467	67	46	493	509	512	162	144	164	86	379	101	312	361	128	416	392	197	51	37	376	190	77	149	256	211	322	232	34
NLN	NLN	732	1000	428	549	1519	1328	945	1146	1772	358	182	1555	1541	1520	921	639	641	271	1617	394	671	833	387	1348	1107	617	117	459	1243	808	207	559	1110	588	965	676	44
TMTC1	TMTC1	107	165	109	112	410	249	184	347	351	53	40	78	141	212	161	59	87	39	198	29	219	141	39	300	300	112	40	41	265	152	34	125	191	82	125	126	10
CRYGB	CRYGB	201	360	182	169	540	448	360	535	540	122	53	784	764	590	225	233	184	127	497	184	291	333	474	760	1128	202	55	108	429	277	128	275	380	166	329	299	20
ZNF506	ZNF506	356	646	318	331	1114	652	538	818	964	157	157	979	1002	962	680	491	439	204	847	302	452	701	262	1266	1596	391	79	118	632	577	203	511	1021	428	785	649	58
CYP2C18	CYP2C18	297	658	294	263	907	708	454	905	1189	133	115	843	1095	1113	711	366	423	204	1014	255	386	407	292	1053	3158	371	64	230	780	558	161	371	754	365	651	329	55
CERS4	CERS4	223	277	154	174	434	426	416	570	587	112	63	556	629	571	582	239	295	88	616	324	458	348	98	665	293	176	41	159	312	331	95	260	338	166	305	239	15
RTEL1	RTEL1	515	809	379	390	917	1138	1069	1208	1392	231	159	922	847	1413	852	283	444	162	1344	292	399	549	222	572	324	515	43	89	873	674	194	230	166	488	784	667	54
BCAP29	BCAP29	219	497	137	206	673	477	304	375	836	98	75	596	512	627	406	276	334	118	593	186	162	568	163	787	531	275	46	214	488	239	131	277	682	335	387	262	30
ZNF205	ZNF205	427	781	374	395	891	989	823	1694	1246	238	119	623	697	1259	553	322	407	186	1273	359	638	622	384	568	405	499	54	352	1046	619	260	432	774	526	746	546	36
NKD2	NKD2	131	117	71	53	166	210	201	97	268	72	42	546	432	193	122	71	81	50	247	38	96	170	46	259	399	122	30	30	148	120	45	73	125	75	126	89	16
CYB5B	CYB5B	187	162	50	102	279	246	52	78	335	65	16	78	64	251	121	90	119	75	217	69	42	73	93	64	32	104	19	119	235	180	52	109	200	104	201	80	18
MYO7A	MYO7A	411	506	320	322	921	811	525	554	1038	155	149	1349	1609	839	726	328	440	276	896	337	476	708	333	1100	962	331	86	293	752	607	201	439	933	431	756	595	64
ADAM8	ADAM8	363	503	259	210	695	624	792	832	985	179	127	816	735	816	399	273	337	159	907	181	279	521	387	544	185	285	78	602	804	490	138	292	755	314	637	457	35
LRIT1	LRIT1	317	445	243	297	824	564	1227	1402	984	146	146	1266	1461	890	555	385	394	209	886	255	622	582	242	973	1210	292	81	406	613	522	187	408	1159	305	580	504	30
SIPA1	SIPA1	289	425	219	232	579	529	690	515	751	159	109	939	964	679	641	270	335	151	571	163	252	627	289	895	588	252	76	243	544	330	122	242	424	309	474	572	67
ZNF254	ZNF254	148	333	149	131	410	415	192	802	582	65	56	644	660	453	161	169	275	50	381	119	325	258	91	254	235	157	29	65	224	176	74	121	130	204	249	194	6
SYNE4	SYNE4	148	352	161	155	452	355	296	948	567	50	52	255	419	523	248	160	217	95	484	152	229	296	133	529	445	137	45	42	418	267	84	142	292	225	310	126	35
SIDT2	SIDT2	283	407	216	151	439	502	405	700	623	54	58	268	449	538	234	355	216	160	559	183	181	436	172	972	915	273	53	139	398	268	91	152	268	263	297	200	14
KIF11	KIF11	265	334	126	118	355	285	106	370	614	37	27	78	66	523	167	68	166	61	626	94	97	63	16	170	98	87	11	6	309	65	16	20	38	226	70	42	14
ACAD9	ACAD9	569	1088	480	475	1265	1053	883	1074	1770	304	212	1384	1539	1514	977	366	662	242	1525	384	495	779	387	1194	1376	552	84	159	1280	805	223	435	838	677	1234	1034	22
CC2D2B	CC2D2B	142	392	140	168	688	450	221	305	541	88	61	613	662	448	391	268	323	103	475	195	124	387	184	1008	998	188	33	46	353	276	96	214	339	191	396	293	55
ACYP1	ACYP1	378	610	267	345	1135	952	578	1256	1166	201	119	1196	1417	1006	1131	399	477	220	932	362	992	594	305	1032	1100	370	57	349	710	445	179	376	897	451	659	813	52
LEKR1	LEKR1	208	406	225	163	733	462	292	234	704	162	90	378	571	632	419	174	286	62	680	201	209	307	133	596	814	243	63	139	526	244	90	296	389	223	322	199	13
CAPN2	CAPN2	255	404	165	179	647	400	415	1067	553	102	93	522	632	585	429	256	199	92	543	327	292	582	160	568	868	158	51	69	497	249	86	191	418	179	299	259	7
EPGN	EPGN	272	442	158	169	546	554	220	462	819	108	70	554	738	645	401	197	307	110	690	268	188	377	246	643	345	255	47	51	483	273	73	194	268	331	366	301	43
SELL	SELL	269	1084	373	325	1506	1057	897	1451	1840	319	159	1403	1685	1386	889	583	889	416	1759	440	524	997	426	1369	1205	626	92	243	1092	742	265	522	1023	679	775	668	92
CXCL9	CXCL9	235	602	203	299	1055	580	646	734	882	143	94	1033	929	756	387	350	364	156	785	302	273	587	224	946	492	284	80	557	544	362	109	250	564	404	483	362	32
AP3B2	AP3B2	283	492	281	241	660	680	654	748	917	132	130	1508	1580	776	528	373	505	254	851	244	524	663	296	854	464	296	80	180	786	643	203	477	1234	378	557	436	41
CST8	CST8	220	396	223	209	808	541	197	459	730	105	81	929	844	687	469	287	355	162	672	143	189	429	154	624	380	233	78	185	395	269	104	238	297	299	354	217	20
JMJD8	JMJD8	257	391	174	217	530	514	435	409	681	83	76	867	694	546	501	222	273	131	615	141	341	407	136	803	1039	192	85	278	452	412	110	273	602	312	327	262	9
ZNF641	ZNF641	453	922	359	372	1224	1018	573	858	1407	195	175	736	626	1093	687	296	411	175	1273	402	497	776	325	1055	836	496	50	234	986	586	246	646	1033	460	873	633	72
UBTF	UBTF	223	283	91	113	240	426	507	2032	545	87	46	197	163	570	465	93	137	53	588	162	253	244	62	188	94	186	36	138	410	184	31	59	100	236	74	23	2
RHOXF2	RHOXF2	381	736	334	403	1070	855	911	2071	1147	225	171	1537	1636	880	773	609	549	278	1206	397	510	901	459	2008	2320	428	108	272	833	750	207	562	1056	523	878	854	40
MED25	MED25	242	549	248	262	799	693	641	431	888	106	78	476	633	988	305	138	320	79	706	235	196	260	240	417	216	261	59	216	551	449	161	361	567	366	678	626	45
OPRD1	OPRD1	222	268	146	144	349	355	312	240	596	114	82	641	641	398	349	226	237	112	474	246	477	423	128	706	393	127	75	133	289	293	91	265	501	268	369	334	13
MB	MB	212	458	183	223	715	490	422	858	790	113	90	494	683	542	423	251	213	145	582	132	471	337	110	342	134	233	82	110	422	279	106	247	627	282	371	291	36
LAPTM5	LAPTM5	303	424	199	183	688	563	666	1110	819	134	64	754	700	600	502	258	407	169	657	260	582	478	181	691	633	202	32	123	505	333	113	209	573	285	436	409	45
CACNB2	CACNB2	445	551	274	369	895	781	678	916	1018	214	127	927	792	880	674	381	443	265	788	343	460	702	223	1188	1804	374	66	225	633	378	158	349	654	367	691	428	40
ARHGAP9	ARHGAP9	677	820	412	453	1350	1067	995	1153	1480	332	166	986	1133	1294	1065	458	494	305	1309	479	718	866	518	1356	1117	525	140	171	942	779	227	582	1331	630	972	941	82
CERS1	CERS1	503	701	255	361	879	781	956	836	1131	255	115	1069	1094	1093	533	412	533	243	1018	327	480	646	339	1169	1340	320	90	577	620	478	193	356	631	318	877	549	35
RINL	RINL	371	464	213	155	604	627	815	1399	896	192	101	716	1148	717	564	331	452	207	838	292	275	582	168	1150	1681	261	69	406	597	537	174	504	1078	320	642	512	23
ONE_INTERGENIC_SITE436	ONE_INTERGENIC_SITE436	491	694	358	347	1329	829	980	1295	1236	191	156	1244	1857	877	718	574	549	292	1073	423	569	914	316	1408	888	369	154	449	963	570	210	479	810	477	635	419	57
PSMB4	PSMB4	192	307	85	78	154	331	197	299	501	98	40	152	168	412	294	115	157	42	437	112	140	132	110	99	393	82	7	103	352	172	30	25	50	222	72	45	5
ONE_INTERGENIC_SITE344	ONE_INTERGENIC_SITE344	295	468	208	317	766	592	407	220	860	116	113	1589	1533	626	560	379	394	267	670	240	351	424	140	595	250	249	59	191	488	470	130	222	484	286	432	244	39
MRPS18A	MRPS18A	447	546	228	208	424	664	439	750	948	142	80	231	260	925	332	170	228	79	805	197	380	492	175	283	138	279	46	104	701	350	132	207	266	481	545	230	11
ATG16L1	ATG16L1	186	325	126	170	365	333	261	333	512	49	70	596	389	375	194	110	152	53	380	150	133	330	150	495	383	209	29	82	355	229	79	102	207	224	241	177	19
C21orf91	C21orf91	265	402	175	207	734	458	509	1285	717	127	73	593	698	569	356	314	292	152	513	218	208	386	246	606	593	192	45	90	519	327	120	286	397	447	471	356	18
CFAP92	CFAP92	649	733	389	408	918	902	901	658	1189	208	140	927	685	1110	621	495	386	281	1240	394	236	830	375	1085	1543	369	27	103	800	550	139	396	670	443	728	429	31
MICA	MICA	601	719	373	359	1110	931	617	802	1341	160	162	1026	929	1173	697	487	478	263	1106	265	349	619	199	984	708	461	80	293	861	501	193	472	828	475	708	485	30
DMTF1	DMTF1	532	879	387	372	1297	949	815	893	1301	234	189	1070	1231	1048	761	371	475	119	1170	319	368	698	258	1159	1054	431	99	156	956	696	186	412	735	504	641	430	45
HACD4	HACD4	175	183	85	143	369	225	120	156	313	60	33	297	520	369	232	162	137	58	347	47	114	295	87	535	1140	142	37	16	216	152	40	91	233	152	146	115	8
IFI27	IFI27	190	303	146	165	355	300	304	1054	480	85	84	412	632	445	563	247	237	162	544	163	155	343	176	544	945	157	53	110	296	231	77	258	382	153	452	251	22
EIF4B	EIF4B	406	527	154	117	396	482	372	651	753	70	32	214	191	556	297	101	173	44	820	182	111	221	192	279	134	300	21	30	512	358	68	149	268	292	274	143	7
FAM180B	FAM180B	523	864	360	401	849	1107	899	1729	1440	218	110	848	702	1093	904	434	457	192	1289	308	590	589	441	1057	1243	506	101	291	1080	712	216	528	1051	419	1008	898	73
ADAL	ADAL	245	295	123	126	372	423	359	364	544	99	63	572	701	509	289	147	167	121	520	169	237	180	59	353	136	208	50	90	378	334	109	278	897	196	321	255	40
GRB7	GRB7	298	389	176	160	392	547	476	743	656	103	47	652	908	586	445	245	273	129	656	258	489	434	184	627	458	228	41	82	517	335	77	226	548	238	327	238	17
CNDP2	CNDP2	397	563	224	229	724	682	579	1299	922	188	134	990	1230	854	575	360	436	165	925	217	542	712	325	1090	928	266	81	173	732	497	176	383	694	451	496	386	21
EEF1A2	EEF1A2	532	614	328	338	967	775	830	1067	1076	217	155	1703	1493	860	689	638	484	304	920	474	318	717	334	1290	1395	349	74	45	672	624	200	567	1084	384	707	434	56
PRPF4B	PRPF4B	263	464	117	144	449	495	230	435	854	119	46	151	179	675	285	134	158	32	747	101	190	148	145	155	46	327	42	93	444	284	51	72	66	351	111	23	6
TMEM203	TMEM203	244	430	236	307	714	612	407	522	708	135	133	896	906	641	520	319	303	152	499	198	391	241	226	166	81	215	71	519	443	441	117	313	808	252	460	300	21
BCAM	BCAM	380	621	210	204	939	790	638	955	1085	113	144	677	788	1031	622	276	416	198	919	363	594	568	294	1051	838	296	82	404	639	420	164	377	942	368	531	533	55
ARRDC5	ARRDC5	276	507	170	306	786	655	667	824	982	157	108	1098	1227	760	967	244	363	182	909	274	269	573	195	640	892	307	72	160	549	383	110	246	401	329	434	345	12
GPSM3	GPSM3	289	481	232	199	776	588	380	436	800	194	109	1313	1362	613	445	382	425	169	794	286	448	616	296	947	810	279	76	240	607	448	150	368	983	314	537	338	25
SFTPB	SFTPB	345	628	253	312	626	709	446	873	1057	116	116	501	634	824	807	363	379	176	957	197	485	433	244	536	369	345	76	151	775	488	167	279	665	302	592	434	37
ONE_INTERGENIC_SITE22	ONE_INTERGENIC_SITE22	208	410	180	172	471	398	226	265	462	83	110	810	946	452	186	274	206	132	521	66	470	420	161	1066	1291	163	25	89	348	220	114	271	325	205	282	168	7
MRPS34	MRPS34	292	546	250	222	673	596	294	268	910	173	90	300	363	815	504	205	411	63	824	291	408	504	273	787	1192	237	52	101	640	520	167	282	305	408	670	326	11
GPR157	GPR157	334	430	210	225	607	620	829	658	700	123	83	1346	1179	637	373	254	390	183	708	237	383	404	236	870	1181	213	43	279	487	491	138	387	810	322	480	491	35
SLC8B1	SLC8B1	457	694	377	332	964	795	654	1448	1080	205	142	1074	1441	1043	426	400	478	196	980	331	315	689	378	768	642	443	107	325	818	503	181	393	841	507	752	626	55
ONE_INTERGENIC_SITE62	ONE_INTERGENIC_SITE62	183	271	132	194	442	406	249	698	478	70	53	388	490	493	242	257	208	96	464	126	310	367	185	551	214	113	46	121	315	155	77	152	172	146	420	337	19
HOXA9	HOXA9	316	431	262	240	769	468	654	889	837	138	106	653	841	572	305	255	315	125	629	181	505	552	337	849	1103	219	44	46	490	378	112	323	415	158	470	354	46
PPP1R16A	PPP1R16A	446	829	403	433	1256	1144	947	1178	1575	309	147	1791	1922	1294	942	489	674	298	1270	356	619	890	472	1247	1378	410	118	479	999	765	237	603	1463	562	913	823	53
HNRNPCL2	HNRNPCL2	237	446	205	203	773	427	225	675	744	112	97	696	1106	640	436	213	320	119	615	247	383	632	201	1025	754	212	65	125	409	398	140	409	776	376	440	342	19
ADRB3	ADRB3	618	826	446	443	1287	1150	954	947	1380	343	235	2054	1837	1246	828	703	638	399	1029	399	962	1063	607	1497	1703	455	105	428	919	822	299	668	1338	613	1131	961	60
MAST4	MAST4	432	682	315	314	1034	884	784	1212	1225	214	72	833	971	959	425	478	484	264	1086	319	238	572	228	989	1039	440	84	68	760	459	155	316	501	455	516	397	38
CD5	CD5	337	501	214	238	712	745	336	484	861	207	99	972	1088	601	722	544	488	307	683	288	374	775	436	954	622	211	79	213	668	509	183	421	810	318	805	626	72
FSHR	FSHR	370	1038	321	350	1246	1078	843	1618	1577	160	119	1100	1760	1277	1079	491	593	303	1384	312	541	861	478	1705	1827	394	84	244	1074	642	233	544	1120	740	669	690	65
FKBP14	FKBP14	290	539	212	237	917	651	355	462	995	172	119	1384	1484	734	507	323	346	154	837	257	250	547	338	967	1456	340	67	204	625	376	136	290	541	338	554	503	43
KRTAP3-2	KRTAP3-2	98	149	47	58	209	90	131	164	251	31	25	220	321	223	73	102	91	60	203	85	152	90	56	339	647	30	22	63	163	117	24	55	143	44	112	90	12
ONE_INTERGENIC_SITE278	ONE_INTERGENIC_SITE278	88	148	59	54	157	207	190	230	227	50	36	347	468	240	160	115	122	62	253	146	236	160	91	284	265	62	19	222	195	182	69	153	545	47	204	170	31
MTRNR2L1	MTRNR2L1	335	654	286	307	884	579	477	1468	1010	179	135	968	746	832	612	267	350	158	913	310	337	547	241	513	540	313	97	340	543	386	184	318	572	421	684	488	32
TRMT2B	TRMT2B	243	419	133	213	591	474	469	397	635	114	59	355	338	472	351	178	281	77	545	204	189	338	188	413	173	253	41	383	422	268	110	309	771	249	410	366	21
MEMO1	MEMO1	331	435	191	173	615	574	287	199	755	165	81	743	838	574	430	149	195	49	605	217	239	419	138	479	111	229	60	47	573	353	137	310	396	316	217	161	4
ZNF326	ZNF326	224	374	128	151	475	384	580	986	725	137	75	819	701	488	405	297	246	176	588	161	174	368	236	765	742	238	55	141	470	229	88	203	482	259	516	621	147
CLCN1	CLCN1	372	501	218	269	618	690	461	1048	975	78	77	704	675	546	738	257	349	98	904	320	605	499	176	780	467	282	66	173	638	279	119	316	585	391	422	350	13
IGFBP5	IGFBP5	261	486	253	254	686	546	445	933	770	142	112	628	868	631	479	255	326	106	664	113	490	379	259	332	371	270	51	11	560	379	111	245	257	336	435	411	39
GULP1	GULP1	110	175	77	52	273	225	184	280	332	55	20	278	255	220	114	35	68	18	244	52	90	93	72	106	199	87	23	24	175	112	51	90	108	160	144	119	10
CLPP	CLPP	557	983	435	443	1488	1102	1017	1282	1686	302	177	1207	1279	1385	1179	621	815	322	1697	350	860	1097	334	1168	837	491	142	386	1230	905	298	689	1450	612	1188	816	63
KRTAP10-8	KRTAP10-8	279	436	211	237	843	455	407	1248	816	64	109	1144	1013	734	556	342	354	222	651	145	445	591	286	1131	1235	380	70	418	451	436	151	325	725	365	493	445	9
PLIN5	PLIN5	428	856	368	447	1201	776	854	1077	1363	213	167	1078	1315	1252	711	437	569	421	1197	411	652	726	312	1444	1234	321	115	129	798	689	209	469	845	451	783	629	37
KBTBD6	KBTBD6	225	336	130	151	400	366	487	903	581	57	81	607	543	465	250	306	274	142	480	190	260	292	93	562	611	170	32	133	271	259	92	221	600	179	371	335	34
LOC107985896	LOC107985896	289	457	221	264	879	487	332	426	940	212	123	877	992	739	529	370	392	242	774	281	210	516	179	936	846	291	74	161	684	403	149	392	986	363	546	330	25
SF3A3	SF3A3	408	670	86	81	249	638	135	167	1147	52	32	247	227	887	141	144	226	95	980	97	135	76	30	89	17	366	26	14	529	109	21	29	55	457	38	31	16
ANKH	ANKH	270	474	216	241	638	496	616	967	700	92	91	588	627	619	219	235	211	159	711	189	288	483	105	828	473	310	76	103	508	352	135	281	876	323	658	560	80
RESP18	RESP18	179	401	174	198	670	424	343	329	611	70	54	552	591	451	504	256	212	111	534	201	411	298	153	337	310	176	86	166	310	247	90	161	424	166	342	169	12
TAT	TAT	360	764	346	403	1268	915	693	998	1267	216	135	781	910	1164	873	515	521	193	1073	298	553	784	249	980	911	434	98	244	833	483	196	338	736	486	522	311	47
SULT4A1	SULT4A1	293	382	204	220	708	512	714	1112	831	174	107	684	868	675	545	309	294	218	781	194	261	468	203	797	700	310	54	90	484	298	140	413	826	191	779	815	117
DROSHA	DROSHA	270	496	206	207	764	572	457	753	756	70	57	429	382	740	296	232	206	109	645	145	380	273	217	617	450	206	48	64	420	203	61	134	243	300	257	206	16
NRCAM	NRCAM	318	606	258	255	918	694	356	553	939	185	103	672	521	900	459	210	338	136	900	235	500	510	237	551	353	304	69	209	657	519	206	402	752	296	544	422	66
BVES	BVES	193	384	127	148	375	444	251	459	610	130	66	677	744	397	394	270	336	115	679	205	406	306	128	509	371	252	45	105	410	229	118	185	409	277	294	203	18
C4BPB	C4BPB	446	740	338	300	1403	990	337	400	1280	230	149	1016	986	1057	869	480	536	219	1074	307	443	635	219	1085	998	438	41	540	736	631	193	483	1059	450	710	509	103
SUSD3	SUSD3	420	636	309	389	1136	837	753	1230	1063	213	162	1208	1431	854	636	437	523	282	930	340	706	703	248	1355	1652	412	144	182	721	540	268	519	766	404	924	740	178
ARMH3	ARMH3	132	475	154	189	608	453	357	404	744	81	98	595	690	705	498	293	332	112	609	271	220	393	151	627	841	230	59	86	481	263	88	160	138	251	186	76	13
LIMCH1	LIMCH1	233	377	163	121	394	384	493	1042	520	57	43	314	381	334	274	122	188	110	464	108	394	210	190	516	277	178	36	113	347	235	73	111	191	202	171	135	11
PRR29	PRR29	502	912	435	534	1442	1148	1224	2252	1512	235	205	1567	1761	1372	1096	454	635	235	1129	381	786	843	399	997	831	549	140	115	987	812	264	553	1084	541	825	717	51
GJD3	GJD3	740	996	394	491	1397	1167	1188	1003	1723	260	269	1623	2035	1269	1066	580	856	371	1505	361	976	863	515	1738	3157	546	92	750	1230	874	306	653	1562	707	871	671	26
AMELY	AMELY	233	473	240	283	1026	565	541	579	808	88	116	762	838	662	621	353	420	156	751	249	347	495	512	1153	1193	259	39	162	587	322	142	325	706	330	521	383	33
OR6C76	OR6C76	419	671	270	276	764	654	536	943	1020	185	94	812	665	676	390	231	325	133	922	256	349	258	244	500	352	323	61	248	629	374	148	400	838	424	662	589	56
STARD4	STARD4	426	849	346	373	1290	987	801	1583	1431	245	131	1235	1381	1312	818	504	548	237	1251	379	597	861	394	1244	1168	378	78	206	897	614	165	398	656	430	799	684	50
AKAP8L	AKAP8L	322	473	229	215	567	468	648	703	823	122	90	697	693	673	583	301	387	182	829	226	487	508	193	690	644	312	74	299	676	496	172	389	716	286	306	246	16
DIMT1	DIMT1	337	669	171	120	552	691	131	49	1175	194	65	156	123	980	281	98	167	58	1175	256	136	138	113	44	75	339	42	8	685	336	43	38	95	408	153	49	0
SEC61B	SEC61B	320	612	289	248	782	628	877	2417	878	170	98	757	981	850	583	430	475	214	783	324	483	544	228	702	931	272	87	257	625	437	158	271	362	513	415	333	14
ADAMTS8	ADAMTS8	299	516	233	301	977	543	542	720	865	104	93	621	893	677	598	426	499	264	770	240	504	516	164	665	299	289	33	290	719	354	128	353	811	235	777	557	33
SLC44A5	SLC44A5	292	463	256	198	648	509	451	1020	771	106	89	654	742	767	268	259	329	151	706	275	344	444	280	975	981	253	88	244	493	388	111	240	477	251	513	647	81
SCP2	SCP2	198	459	197	241	802	463	262	384	604	94	73	675	490	588	303	208	186	83	506	242	179	426	193	583	276	187	65	22	342	303	66	158	388	299	301	195	15
WDR54	WDR54	248	438	162	182	512	496	406	481	719	80	87	574	515	622	418	194	215	134	691	196	291	373	247	668	674	235	41	90	426	290	64	115	345	337	259	241	35
PTPRH	PTPRH	310	469	206	146	496	623	670	843	818	112	117	832	784	599	419	232	425	160	671	201	485	491	76	885	847	304	45	152	618	449	165	411	742	243	584	499	71
LOC107986217	LOC107986217	651	1129	503	679	1871	1422	1432	2291	1825	395	242	1989	1903	1630	1314	1003	938	468	1697	752	669	1172	434	1502	1039	630	188	426	1302	969	320	688	1343	776	1149	917	66
FAM50A	FAM50A	404	736	295	288	984	743	940	1672	1192	223	95	348	343	1250	516	201	247	113	1052	252	339	780	585	1401	1575	334	77	169	1001	626	162	378	748	475	393	230	20
HMG20B	HMG20B	517	822	360	450	1414	831	909	1692	1470	218	153	1026	1321	1107	1032	514	645	301	1343	345	731	856	446	1196	592	440	73	275	954	715	214	462	696	445	834	539	56
NOP58	NOP58	107	106	10	17	38	113	12	0	177	11	0	8	22	229	43	12	34	16	183	40	83	14	1	0	2	67	8	6	157	31	9	1	15	52	34	15	2
GKN2	GKN2	470	972	340	413	1205	912	838	1543	1469	283	152	1432	1619	1248	731	404	593	218	1268	293	599	648	390	1165	1133	526	100	390	986	546	222	530	1152	536	960	652	64
COL6A6	COL6A6	212	301	165	188	464	402	210	55	480	82	44	389	323	364	294	104	135	36	357	48	177	161	58	202	86	155	21	37	283	233	56	160	356	224	208	125	0
OR6A2	OR6A2	293	511	283	295	1107	568	487	1015	891	151	138	1024	1156	747	511	310	461	191	897	216	415	541	545	893	1041	279	102	161	625	410	167	425	784	439	535	416	49
MYZAP	MYZAP	484	575	250	262	790	564	392	571	1083	132	150	1359	1093	820	583	393	499	243	912	211	431	497	322	603	475	322	65	59	738	549	183	425	803	497	691	617	123
ARMC2	ARMC2	293	421	162	171	492	685	591	1769	913	216	90	741	938	616	621	401	436	199	685	239	402	398	95	524	363	301	42	236	561	361	113	287	462	280	508	436	31
DGKZ	DGKZ	622	950	452	472	1729	1244	1123	1235	1810	299	206	1711	2014	1606	929	662	858	352	1582	589	672	1149	649	1965	1362	486	91	226	1275	856	247	553	1080	670	946	710	64
LOC107984751	LOC107984751	438	778	262	340	1041	923	700	917	1255	221	144	773	944	1078	798	411	472	271	1157	303	643	726	432	1140	1389	352	55	462	822	638	226	474	804	402	558	634	64
SIGLEC14	SIGLEC14	486	905	469	605	1543	1193	1071	2742	1874	310	196	2146	2191	1323	1322	838	886	444	1602	440	1028	1153	415	2097	1562	631	154	1291	1187	967	296	683	1408	697	1337	1086	172
CAMKV	CAMKV	492	909	365	447	1377	1013	982	1308	1616	258	144	1171	1185	1307	729	598	636	298	1331	344	854	847	432	1155	1395	503	82	228	1073	634	191	515	950	536	927	691	49
MARVELD2	MARVELD2	296	491	199	199	648	567	400	961	722	176	66	437	514	617	201	153	236	76	753	184	232	336	181	652	822	254	53	135	483	343	94	240	388	241	316	175	21
LCN15	LCN15	295	511	222	204	717	549	475	725	928	164	88	891	902	694	379	267	372	161	632	195	259	429	262	637	797	274	44	87	831	372	138	245	521	296	395	374	29
DEFB128	DEFB128	247	434	188	170	614	514	482	602	682	83	91	451	829	579	278	207	220	132	640	241	224	315	173	583	285	248	51	98	377	254	99	208	426	262	310	266	24
AP4B1	AP4B1	288	408	178	159	637	448	438	595	806	138	77	608	790	621	360	255	320	200	642	167	240	366	149	795	1064	221	72	279	495	286	115	240	484	294	314	173	16
C9orf129	C9orf129	190	369	156	163	497	344	356	1280	650	125	86	645	776	506	369	310	280	178	549	191	483	458	229	632	807	267	36	109	340	277	85	220	398	233	466	469	40
YIF1B	YIF1B	258	507	302	295	866	648	975	1246	840	96	96	814	614	689	612	294	434	147	728	375	367	414	84	699	661	248	46	164	628	574	157	349	633	317	497	382	19
ZNF589	ZNF589	426	777	383	405	1033	1026	628	839	1387	167	118	844	729	1109	713	448	424	229	931	252	392	543	294	1045	775	404	65	55	783	453	168	349	441	561	641	385	44
EMX1	EMX1	397	745	427	406	992	989	768	808	867	205	158	1592	1211	787	581	649	561	214	939	327	541	640	397	723	556	420	81	218	579	857	243	592	1314	486	894	516	35
GTF2A2	GTF2A2	161	291	95	75	197	302	62	215	493	97	38	85	40	344	276	69	148	28	437	63	114	337	129	284	141	205	7	26	301	152	22	36	21	97	41	14	0
FAM156B	FAM156B	564	727	355	385	1202	1064	1283	1370	1484	231	172	1185	1296	1166	1042	579	609	311	1252	429	537	806	510	1198	975	439	68	235	958	702	179	374	831	391	831	786	43
AKT1S1	AKT1S1	313	325	140	252	658	512	463	610	796	166	89	887	930	551	455	374	404	263	708	219	351	662	305	1071	1302	227	85	386	454	407	133	368	816	240	593	467	21
CLEC18A	CLEC18A	425	806	333	380	1253	979	773	1633	1210	236	144	1075	1274	855	864	584	553	308	1071	375	326	857	199	1573	1408	472	115	190	796	451	139	357	695	460	520	322	27
SEPTIN4	SEPTIN4	357	1008	457	363	1354	1118	1031	1038	1746	257	207	1941	2000	1408	1032	651	702	322	1519	443	776	1001	519	1214	1313	674	180	566	1050	872	282	615	1599	714	1071	721	65
SPRR2E	SPRR2E	459	951	548	555	1601	1190	1079	1552	1530	256	157	1301	1902	1236	1148	768	788	454	1404	464	610	1270	508	1597	1794	406	121	371	952	907	368	704	1385	526	819	869	83
GPBP1L1	GPBP1L1	236	274	101	118	314	364	401	740	562	59	52	195	309	458	193	105	169	40	442	245	347	168	94	437	349	176	21	14	315	197	69	166	230	169	318	173	20
PAWR	PAWR	475	1048	507	660	2060	1029	1291	4826	1701	351	246	2581	2865	1175	902	911	754	536	1603	577	1292	1409	590	4137	11966	596	200	1478	1210	925	312	758	1819	650	1157	1238	156
ONE_INTERGENIC_SITE466	ONE_INTERGENIC_SITE466	74	115	25	36	91	129	182	198	173	26	23	69	124	173	74	79	87	32	116	17	82	101	55	290	174	35	4	80	130	49	32	51	76	31	75	62	18
GATA2	GATA2	201	348	165	174	507	501	276	488	552	73	68	441	465	519	367	110	206	95	451	172	326	328	142	680	1153	206	26	141	405	236	111	215	465	204	447	422	41
RFLNA	RFLNA	192	342	154	211	578	577	428	453	696	83	98	929	932	523	338	212	266	108	602	179	434	511	209	708	549	222	42	85	476	382	115	254	488	165	554	322	42
CFAP97D1	CFAP97D1	133	228	88	98	340	243	194	712	343	91	50	349	397	362	145	76	116	53	345	158	126	161	64	233	196	133	44	103	150	143	79	142	439	130	219	208	11
HRNR	HRNR	253	775	449	412	1290	996	784	928	1314	190	149	1473	1681	1183	832	523	609	377	1129	373	453	835	479	1647	1605	468	99	261	1013	639	192	534	1289	533	965	818	92
LOC107985931	LOC107985931	316	685	315	317	762	760	283	283	1112	150	115	554	596	925	670	287	458	88	855	338	292	317	123	350	339	405	61	23	758	342	104	152	177	369	249	146	15
AKAP14	AKAP14	236	412	149	209	682	566	486	1065	711	136	70	957	903	531	401	274	369	158	665	161	316	485	201	847	889	225	89	231	448	344	121	225	470	267	418	246	15
WFIKKN2	WFIKKN2	352	385	234	204	541	601	790	595	743	138	50	680	582	599	296	219	179	119	581	325	375	298	124	225	173	236	48	192	512	279	107	230	290	277	334	169	25
CPA3	CPA3	163	309	101	162	616	339	339	738	535	65	52	328	422	493	324	158	157	99	547	126	252	334	124	503	763	131	20	207	344	202	57	118	322	227	212	85	17
ONE_INTERGENIC_SITE367	ONE_INTERGENIC_SITE367	285	580	269	345	977	820	545	1686	1035	215	96	1113	1251	904	749	343	494	187	837	383	529	740	289	888	1244	407	100	235	719	478	199	485	901	382	623	563	96
NAPSA	NAPSA	126	191	104	99	388	235	68	171	326	48	44	249	368	331	127	144	157	68	327	42	232	239	85	243	295	55	13	112	161	162	65	164	288	159	263	233	16
VPS41	VPS41	259	334	137	128	405	370	402	452	548	68	55	522	691	456	218	145	225	95	543	124	261	160	75	387	364	133	41	438	270	267	82	139	180	217	340	197	14
TOR1AIP2	TOR1AIP2	227	361	132	202	573	479	443	834	628	96	78	497	545	572	404	243	317	97	581	172	288	305	255	886	1521	252	45	156	436	330	127	214	362	199	468	181	15
GOLGA6A	GOLGA6A	106	210	75	123	362	175	122	120	338	42	34	88	218	272	267	132	82	48	262	74	86	84	102	155	216	94	24	26	241	123	35	76	78	94	107	46	0
C9orf72	C9orf72	230	358	160	165	601	429	215	172	692	103	47	432	367	508	296	172	217	96	551	142	169	296	65	537	215	202	30	177	369	275	136	328	549	211	578	468	67
ARF1	ARF1	174	318	112	97	249	238	105	19	493	69	67	600	575	496	212	175	200	48	383	148	234	119	40	212	157	128	25	33	353	166	63	92	53	207	209	95	7
PAAF1	PAAF1	301	739	253	273	958	691	642	1878	1087	157	180	1079	1013	794	635	330	369	142	920	279	392	694	317	903	569	379	125	166	809	498	178	403	771	384	569	434	20
EIF2S2	EIF2S2	201	332	111	85	342	383	280	304	565	89	49	402	385	466	338	147	265	116	506	117	161	207	131	290	350	166	27	10	314	219	47	69	178	161	156	106	8
METTL7A	METTL7A	327	438	169	286	636	639	594	1342	778	118	88	349	450	704	327	135	353	104	873	202	309	529	285	785	871	334	68	194	641	302	126	205	659	333	380	350	23
PKP4	PKP4	254	38	134	118	92	336	312	497	151	78	41	391	129	193	266	144	64	25	252	44	138	283	122	155	164	206	53	246	51	293	81	167	48	50	256	178	2
INO80	INO80	278	536	141	135	574	591	188	283	860	78	44	231	167	671	246	152	204	46	622	148	212	205	68	107	85	286	36	17	563	214	61	89	32	274	319	154	1
CROCC2	CROCC2	170	342	144	162	703	335	281	451	576	115	71	585	706	375	247	187	318	104	535	152	147	422	177	571	542	162	26	107	488	260	81	152	390	141	342	127	25
MFSD2A	MFSD2A	626	1016	412	442	1402	1056	1037	2300	1978	208	175	993	948	1571	717	453	582	229	1419	420	562	960	703	1657	1609	557	111	428	1295	737	214	485	1170	630	772	553	61
PCSK2	PCSK2	496	910	407	546	1500	966	1160	1579	1357	202	207	1773	2239	1188	1028	515	617	392	1420	342	1024	836	519	1204	820	342	147	641	976	509	223	497	996	463	960	735	110
AP3M1	AP3M1	646	882	309	341	920	1052	1164	3010	1379	204	146	909	1112	1158	955	307	439	207	1109	438	777	633	479	973	2194	505	116	390	976	661	188	405	833	558	717	1091	43
HSCB	HSCB	277	396	115	84	256	471	68	113	783	101	39	53	38	632	194	66	77	33	691	213	176	190	5	56	8	230	36	7	501	317	41	34	16	290	279	63	3
PLP1	PLP1	272	516	170	329	884	605	448	543	1003	212	87	644	847	700	529	291	463	163	874	219	264	481	275	1105	647	264	58	553	643	332	123	304	568	350	556	353	59
ZBTB7C	ZBTB7C	491	1020	465	511	1486	1088	1098	1681	1689	373	217	2433	2480	1345	766	691	725	367	1362	499	1003	977	725	2378	4384	564	138	669	1084	899	267	680	1230	596	1162	1347	130
RRAGB	RRAGB	226	442	176	172	535	495	417	599	697	96	72	691	762	393	391	237	268	103	641	139	320	230	154	539	1379	178	30	46	464	231	76	206	538	220	283	323	61
ASF1B	ASF1B	212	378	211	180	636	399	356	677	577	104	91	501	447	618	409	200	210	92	549	71	346	240	129	288	274	172	33	137	403	323	75	162	339	131	376	294	21
PTGDR	PTGDR	548	932	435	471	1423	1174	1424	2437	1662	358	185	1692	1976	1323	1403	631	796	484	1391	343	1043	1172	775	2063	1334	609	143	607	965	665	227	589	1187	704	1385	1677	123
STXBP1	STXBP1	258	456	293	330	759	617	418	660	876	165	75	520	659	811	716	309	396	113	764	231	293	595	145	651	405	268	71	197	563	386	116	295	541	285	428	375	32
TPM4	TPM4	302	663	255	309	861	806	777	1436	1085	222	122	819	876	758	513	370	405	188	894	233	509	688	327	1589	2731	418	93	275	721	474	155	385	854	468	721	485	29
LBP	LBP	206	371	165	137	682	480	482	772	514	111	43	457	531	474	339	173	329	136	505	120	48	398	170	677	1009	145	49	158	394	354	82	237	311	225	448	423	75
SH2D6	SH2D6	290	463	197	202	664	566	714	708	797	97	77	876	835	763	536	277	334	241	716	256	341	558	192	521	198	268	51	225	590	385	154	419	883	385	496	591	66
ANO7	ANO7	504	836	330	302	1218	1001	847	713	1400	204	165	984	1151	1207	654	463	625	266	1183	430	616	897	683	1654	1781	448	118	919	1009	752	274	675	1092	686	975	828	116
TRMT1	TRMT1	176	257	135	167	418	313	198	201	423	84	55	367	382	428	242	153	143	88	330	114	214	295	287	514	514	167	24	57	235	217	89	161	187	209	305	182	21
LZTS3	LZTS3	422	826	472	497	1298	1167	852	1280	1321	273	190	1796	1512	1193	911	593	611	182	1111	440	660	1104	820	1411	2058	524	118	522	923	800	199	464	851	563	882	771	34
HGF	HGF	281	376	159	219	565	576	593	1426	762	116	68	444	472	563	281	200	221	107	567	125	273	396	129	654	412	209	50	157	525	403	130	381	589	231	292	183	8
USF3	USF3	302	570	255	255	892	591	426	398	1012	188	72	890	920	1061	562	302	320	169	716	136	171	411	193	524	236	241	26	112	489	343	117	267	521	381	573	308	25
PLAC9	PLAC9	373	567	225	201	734	669	521	665	839	119	111	1049	1135	712	480	411	493	236	751	201	625	685	350	1106	1571	295	77	227	715	505	148	337	658	329	614	558	53
CPA2	CPA2	224	269	118	116	329	369	555	777	462	125	64	293	336	359	145	190	203	128	430	92	164	239	175	309	93	130	26	109	301	243	63	202	253	218	289	239	33
DNAAF5	DNAAF5	473	862	400	449	1338	1047	787	808	1388	249	169	1122	1340	1232	840	389	511	178	1191	422	378	786	382	1160	1609	507	90	243	981	832	234	451	683	480	768	586	37
RPS17	RPS17	308	468	109	98	235	643	164	118	803	23	34	228	138	615	244	67	147	35	790	208	115	209	115	140	50	276	20	20	458	107	28	26	16	301	171	82	2
KLF3	KLF3	233	228	109	126	369	289	446	256	462	103	35	306	286	344	262	96	181	61	474	104	245	408	66	579	564	136	26	91	346	283	104	202	450	182	357	264	12
C1orf167	C1orf167	297	570	243	214	753	738	641	753	850	168	124	738	1007	672	569	343	322	215	860	322	496	604	487	799	655	335	79	759	593	451	127	312	711	243	432	359	18
UCKL1	UCKL1	274	509	219	289	961	622	475	563	711	118	104	686	718	641	347	284	373	174	632	180	312	610	188	567	497	259	69	227	551	305	103	264	526	316	496	393	43
PPM1E	PPM1E	306	621	316	336	1108	799	612	751	976	161	139	940	917	794	763	486	495	197	862	169	301	349	242	355	402	319	57	232	546	366	95	256	442	435	400	290	27
GPR75	GPR75	305	482	239	239	756	712	318	474	851	169	70	607	505	581	351	223	245	144	797	164	287	485	140	581	645	293	40	241	580	468	163	281	586	404	383	346	15
MYC	MYC	246	465	124	97	374	505	380	358	544	59	44	67	36	590	242	59	56	38	600	90	94	70	58	25	3	258	8	17	410	183	53	49	46	316	172	94	10
SF3A2	SF3A2	473	942	186	182	562	1222	480	474	1524	148	65	290	199	1200	281	173	316	149	1365	234	289	384	138	345	478	453	51	78	959	295	29	29	24	454	138	76	6
FSD2	FSD2	194	386	157	186	556	327	200	796	453	66	63	558	606	393	184	191	150	75	471	117	187	283	131	338	132	124	13	90	339	273	74	231	428	241	302	202	19
MAMDC4	MAMDC4	334	573	384	352	1045	847	607	1171	972	155	104	982	821	830	493	378	517	229	870	254	669	683	210	689	721	246	50	74	815	457	141	279	786	344	560	495	41
TWF1	TWF1	186	371	145	180	525	386	328	1819	616	114	98	634	728	425	281	194	295	109	574	109	373	319	197	459	622	188	67	262	347	283	92	205	279	233	433	260	22
PIGG	PIGG	294	424	175	186	505	443	572	1010	847	138	76	912	878	701	565	308	298	131	732	190	345	401	182	648	471	250	67	106	529	349	101	208	404	259	495	250	28
TBC1D3I	TBC1D3I	493	888	274	256	1166	1013	636	1584	1679	225	121	775	911	1425	1170	455	517	247	1569	393	584	554	125	688	1495	573	73	315	1062	450	102	183	265	484	309	187	15
RPS15A	RPS15A	477	884	301	327	913	1087	383	358	1409	144	100	315	299	1185	560	258	350	108	1282	379	356	627	249	666	388	415	96	167	928	308	68	87	131	552	189	71	16
LOC102724971	LOC102724971	424	878	317	310	999	923	708	1390	1305	167	105	906	1232	1015	608	459	406	219	1150	369	402	649	313	878	423	538	98	413	929	571	209	535	754	438	695	616	71
GRIA3	GRIA3	265	471	182	204	694	437	358	429	800	124	120	685	717	435	534	275	353	139	637	180	142	425	254	687	370	208	65	181	479	256	86	176	353	216	358	298	54
PPP1R1B	PPP1R1B	176	226	110	98	302	244	198	258	379	47	49	380	511	317	360	204	207	74	376	69	102	365	189	496	551	141	19	21	332	216	59	171	277	182	206	152	2
PHKG2	PHKG2	497	810	335	270	1112	910	817	1185	1290	214	154	1149	1352	812	738	470	590	256	1218	262	487	722	538	1257	1730	334	122	146	855	723	205	409	937	549	707	493	75
SOCS4	SOCS4	303	539	236	146	584	578	385	412	821	127	106	653	596	670	344	303	348	146	647	157	350	381	135	561	251	338	44	139	526	248	109	231	447	298	527	385	59
TBC1D29P	TBC1D29P	332	573	234	237	684	652	414	642	975	147	111	712	1043	773	661	381	446	185	743	276	374	389	149	720	879	282	48	255	521	297	124	252	712	331	469	335	23
RPL9	RPL9	136	185	39	38	190	228	39	52	317	17	13	77	31	285	117	34	60	36	326	41	65	74	32	80	156	121	8	1	156	40	3	3	4	127	19	25	1
STK19	STK19	226	444	205	182	549	453	361	338	714	169	86	641	588	426	240	245	299	117	522	97	241	273	167	675	611	308	72	36	487	297	136	201	466	339	490	273	44
OPN1LW	OPN1LW	599	777	381	486	1094	1047	941	1457	1411	223	204	1623	1633	1123	786	511	473	387	1240	390	1038	669	441	1173	627	455	113	422	1027	674	252	535	1297	511	1151	1085	173
ZNF587	ZNF587	339	665	311	394	1287	568	747	1275	1191	166	106	843	785	1060	532	388	485	152	1159	189	478	511	353	839	1101	323	81	223	844	532	173	368	737	416	794	715	43
USP34	USP34	248	550	214	235	844	581	317	230	979	173	94	820	811	812	462	285	374	141	871	332	293	562	273	734	496	281	63	373	463	355	146	259	364	297	646	593	86
POPDC2	POPDC2	201	313	162	139	493	369	371	396	575	96	40	455	621	530	172	137	263	90	519	126	144	239	68	248	308	167	45	80	306	349	79	153	242	191	196	97	5
ZNF417	ZNF417	123	230	68	105	338	211	135	286	440	79	40	209	311	368	372	132	159	76	364	70	353	257	122	502	234	93	36	147	229	123	58	111	165	157	283	214	25
FNIP1	FNIP1	143	253	104	108	356	341	337	1579	414	72	52	377	426	408	231	125	112	256	374	130	351	232	45	395	303	160	32	149	323	215	94	208	446	165	769	1228	399
RBM47	RBM47	279	521	230	280	750	683	421	720	957	182	102	1326	1248	708	806	406	408	210	996	335	458	618	293	1076	1661	345	99	315	672	455	181	374	799	424	603	455	20
CCDC9B	CCDC9B	215	284	193	177	568	404	497	1462	568	143	54	827	728	500	739	233	345	154	557	102	194	273	149	316	231	164	27	106	398	393	118	298	1208	323	431	594	46
GSDMB	GSDMB	292	570	268	322	1026	605	569	1148	813	154	77	730	829	743	586	391	373	185	693	200	473	324	210	442	335	278	76	121	657	356	97	225	438	260	467	275	37
JDP2	JDP2	324	505	287	334	877	654	477	762	956	212	116	927	922	739	558	414	405	234	789	184	310	464	209	920	1007	342	91	125	562	397	155	358	754	400	458	289	18
PHB2	PHB2	373	644	218	213	556	600	329	535	974	67	91	370	328	839	557	226	372	81	864	153	528	311	129	411	333	391	74	54	671	428	80	142	129	479	203	79	14
DTX3L	DTX3L	273	644	258	237	817	698	743	912	895	160	95	603	719	675	397	245	391	159	851	217	347	502	282	937	1051	319	53	583	525	420	99	299	506	384	445	296	22
RAMP3	RAMP3	357	570	212	260	810	677	619	908	977	116	81	736	803	846	587	253	333	141	878	184	343	557	363	1214	1575	395	57	176	682	426	124	314	624	478	455	301	20
AGBL5	AGBL5	247	418	154	216	467	520	372	336	572	102	78	587	492	464	294	209	242	12844	581	210	560	313	164	686	1263	202	90	228	351	324	103	222	359	251	2479	17031	18596
ACTG2	ACTG2	306	537	303	282	932	669	568	1966	946	207	128	1112	1386	774	499	328	327	118	933	300	315	472	343	816	506	280	85	181	732	489	145	432	722	327	528	310	20
PIGT	PIGT	306	553	301	282	875	623	510	577	1005	186	123	565	959	803	618	311	494	211	892	261	450	566	267	1151	1761	326	65	376	592	424	127	243	480	318	484	368	34
DNAAF2	DNAAF2	150	352	121	134	386	377	432	361	606	85	58	315	366	495	325	241	192	159	448	97	249	188	119	225	91	144	24	238	492	175	69	109	253	178	160	157	8
ADGRG1	ADGRG1	299	418	160	215	670	503	572	987	712	103	78	808	901	681	484	190	341	158	782	246	384	614	294	1123	1498	291	51	203	531	351	110	306	604	258	367	285	30
DHRS7	DHRS7	156	320	160	168	547	347	220	608	511	85	68	404	500	373	339	146	212	45	427	42	137	329	64	298	156	169	46	10	323	202	76	178	257	177	198	115	14
MRPL23	MRPL23	239	346	178	184	405	423	315	591	750	125	73	412	401	550	333	148	203	80	551	236	251	390	121	353	258	213	40	68	419	301	106	197	217	275	391	287	14
PPP1R16B	PPP1R16B	290	551	290	274	810	629	715	2002	883	150	125	753	917	770	803	308	438	180	799	260	581	665	183	656	534	247	81	178	620	408	96	267	501	309	406	281	19
TTC24	TTC24	359	669	310	337	856	742	616	673	1047	163	114	856	882	794	841	354	363	204	1074	334	351	644	395	1006	1607	319	80	320	802	563	190	387	638	421	681	564	56
USP9X	USP9X	144	182	60	36	122	217	70	8	325	42	29	135	109	282	81	4	52	18	313	90	46	146	69	77	13	92	5	2	183	109	27	61	103	90	278	191	12
VPS25	VPS25	353	587	96	96	264	622	167	145	879	94	39	12	13	737	155	64	96	47	701	177	120	4	3	1	0	200	29	29	598	408	43	40	45	389	49	65	9
LZTFL1	LZTFL1	137	299	141	169	406	294	189	511	477	132	39	472	604	319	288	122	175	68	404	76	110	180	171	283	276	150	16	26	355	146	67	129	251	152	249	166	18
RBIS	RBIS	134	273	109	131	500	258	105	204	411	68	50	332	486	335	316	153	205	47	404	72	97	259	156	223	149	156	36	14	252	115	78	125	167	182	162	109	6
MBLAC1	MBLAC1	384	670	270	262	764	824	641	525	886	147	60	472	609	724	325	199	292	188	942	160	142	316	318	446	113	376	58	85	963	493	171	348	628	340	648	761	140
NMBR	NMBR	211	434	187	149	572	389	312	376	582	114	79	805	796	482	225	220	254	166	559	136	262	463	141	700	790	147	36	110	378	239	89	192	535	229	401	240	5
CX3CL1	CX3CL1	496	1076	495	560	1591	1193	1577	3239	1683	319	189	1471	1830	1428	987	587	697	370	1477	502	784	1264	601	1909	2591	585	202	246	1186	961	293	708	1615	624	1303	843	111
SMAD7	SMAD7	450	737	277	302	1022	773	903	1726	1302	218	149	931	1089	959	528	404	605	189	1105	311	826	657	415	1394	2616	343	87	365	833	563	203	417	606	390	832	625	21
CLPTM1L	CLPTM1L	286	496	231	211	790	456	485	594	739	91	95	892	1000	778	477	366	327	237	804	193	433	477	356	1186	1771	198	37	162	600	437	160	300	681	335	576	413	37
SH3D21	SH3D21	107	199	65	118	223	248	212	359	351	63	24	223	178	204	188	139	172	43	329	165	136	226	37	305	282	151	25	45	225	143	45	105	195	108	152	110	10
NBL1	NBL1	181	351	132	180	511	387	487	1827	618	96	74	956	880	556	241	235	223	151	516	208	285	366	167	586	595	173	66	66	628	326	143	321	604	242	387	296	36
LOC107984138	LOC107984138	183	295	122	143	443	304	59	333	479	128	37	181	194	344	180	79	178	49	451	136	92	198	28	338	171	164	28	2	409	168	49	100	204	166	118	49	2
ONE_INTERGENIC_SITE413	ONE_INTERGENIC_SITE413	153	557	255	291	1013	715	418	971	1017	136	117	817	937	982	543	478	484	233	895	169	342	488	269	838	722	319	70	56	740	530	158	355	907	318	535	327	27
GAL3ST3	GAL3ST3	500	679	253	314	772	713	504	718	1026	142	100	589	696	1118	613	366	455	244	1050	405	411	494	203	851	1051	354	75	210	700	543	178	414	932	372	634	587	109
CTCFL	CTCFL	438	625	325	264	1023	767	662	988	1016	109	154	1117	1125	945	599	344	333	189	939	304	668	568	297	903	1043	375	80	134	631	532	130	357	749	477	679	530	32
TMEM91	TMEM91	276	576	230	310	748	631	706	765	894	130	77	397	389	734	473	241	328	105	817	197	269	358	200	929	1784	339	55	92	680	649	212	474	963	231	600	401	19
PCOLCE	PCOLCE	327	463	257	257	825	688	438	597	795	114	102	747	651	727	471	247	395	148	704	204	516	468	253	754	438	307	75	197	683	343	138	250	365	234	358	272	33
CRELD1	CRELD1	251	402	207	269	817	464	469	755	824	117	114	771	705	612	531	269	353	202	596	237	360	372	158	650	584	232	36	157	408	357	127	271	598	442	605	443	38
CHL1	CHL1	188	319	111	163	563	421	365	615	654	79	77	392	551	508	383	210	365	146	519	250	175	435	69	473	407	140	32	60	472	381	117	286	426	233	361	426	23
FAM72D	FAM72D	284	432	180	203	520	603	486	714	683	120	64	442	517	637	350	205	262	83	620	120	82	73	129	42	41	171	33	99	530	272	81	204	444	303	168	93	11
MEGF10	MEGF10	683	812	390	461	1120	1071	1145	1924	1650	276	201	1629	1684	1381	980	652	702	347	1419	399	727	817	531	1466	1280	487	84	366	1182	714	240	487	842	649	679	514	17
PLA2G4B	PLA2G4B	225	420	159	154	540	454	288	838	772	103	107	697	666	608	558	251	321	122	647	159	492	578	254	647	510	253	54	282	381	409	145	332	561	233	581	680	50
ZNF26	ZNF26	451	671	317	309	1021	732	299	440	1155	192	121	722	925	1126	715	333	537	245	834	245	347	588	322	737	977	379	59	135	841	436	206	561	860	408	766	660	134
FAM221A	FAM221A	417	676	310	317	843	647	663	1187	1104	179	128	1168	1289	849	817	311	376	142	985	294	345	494	289	888	523	334	110	100	861	500	154	307	528	334	607	420	14
DCAF15	DCAF15	598	1031	396	402	1316	1149	942	856	1528	268	165	1050	1287	1325	1020	564	685	288	1677	498	545	1037	374	1535	1552	531	99	314	1074	798	268	443	786	553	925	620	69
MTX1	MTX1	417	761	344	366	963	911	822	1237	1151	191	94	423	341	1018	921	275	446	125	894	274	388	585	186	831	740	331	76	126	785	543	161	324	498	417	551	343	29
ABCC4	ABCC4	287	493	238	218	560	552	478	685	811	142	103	838	808	634	252	222	379	129	594	173	361	518	208	631	322	225	93	187	596	347	121	352	684	258	389	308	13
H3-3A	H3-3A	293	367	181	123	517	371	279	603	604	87	52	417	503	651	253	80	176	53	559	79	151	204	95	220	382	225	32	81	382	201	48	121	130	217	239	110	3
CHST11	CHST11	258	425	219	281	763	600	429	376	826	160	111	1280	1217	782	620	432	475	295	744	284	404	652	208	1196	1206	207	41	142	568	462	192	447	1087	281	659	682	149
OTOP2	OTOP2	349	486	235	271	817	666	414	723	969	166	121	1046	1234	886	811	351	461	181	879	339	675	803	517	1263	1123	286	61	496	674	481	172	462	882	415	664	679	56
COL9A2	COL9A2	525	840	384	453	1266	986	594	1196	1382	307	147	1133	1481	1204	1087	667	678	488	1258	357	594	1104	481	1952	1811	437	87	482	928	707	238	499	1187	480	995	1138	219
PRPF19	PRPF19	196	360	68	65	212	378	133	59	542	30	18	5	8	487	127	69	53	24	495	32	30	50	1	38	17	235	9	1	351	157	12	22	25	232	31	4	0
HERC1	HERC1	257	386	154	158	424	509	276	147	610	97	53	353	239	473	247	146	87	76	461	145	178	233	91	162	290	205	65	9	377	259	68	182	359	206	261	313	1
RBBP8NL	RBBP8NL	579	907	332	478	1380	1031	1060	997	1700	299	183	1417	1697	1396	919	758	757	449	1352	350	685	759	625	1065	839	569	111	360	1135	915	328	652	1188	471	814	531	75
BPY2	BPY2	160	252	118	132	530	253	192	541	428	67	51	675	625	418	207	136	160	111	391	109	170	213	182	465	953	170	49	721	225	191	84	180	255	130	230	147	10
OSBPL10	OSBPL10	380	710	326	419	1357	868	823	1354	1310	239	134	1355	1645	820	1028	492	470	265	1045	396	560	820	255	1386	1453	326	106	156	856	589	181	379	940	336	829	592	74
TPPP3	TPPP3	458	736	393	409	1219	773	971	2270	1333	263	152	1291	1525	1102	982	454	722	300	1258	305	708	695	447	1050	821	366	113	248	938	645	192	511	1348	488	1036	940	87
NRM	NRM	304	330	193	178	589	495	347	371	734	116	111	644	775	712	474	202	325	83	707	144	279	383	97	518	621	254	73	55	452	310	114	183	444	209	524	419	47
OR51A4	OR51A4	64	107	34	44	141	168	79	147	154	30	4	93	92	173	113	87	67	57	176	60	129	132	30	230	93	44	24	477	110	105	15	69	129	87	105	81	2
CRY2	CRY2	190	308	147	178	559	452	306	104	668	64	89	598	655	582	438	256	287	171	674	102	283	503	248	799	839	159	27	176	406	348	108	254	506	356	418	467	39
H2AC1	H2AC1	290	329	245	231	751	551	1052	1596	723	154	92	760	982	671	431	390	420	194	643	194	570	496	314	975	1904	189	92	107	416	557	130	344	879	196	496	314	35
C12orf45	C12orf45	233	407	120	165	363	488	150	205	727	116	50	235	180	504	146	119	143	28	545	94	158	93	21	65	114	215	10	6	403	230	47	57	81	377	124	31	8
LCAT	LCAT	359	700	361	321	1006	740	798	1501	1177	169	127	1320	1316	1012	724	655	642	360	1211	214	355	762	291	1301	931	378	105	570	887	636	211	503	1120	515	942	979	105
SOS1	SOS1	45	44	18	20	63	56	66	8	92	24	2	38	14	58	27	2	29	6	97	6	13	34	13	81	15	19	2	20	106	49	17	26	22	72	20	13	0
C1QTNF4	C1QTNF4	430	608	317	279	981	791	890	1348	1200	200	149	1505	1522	1004	978	374	535	570	989	418	604	830	328	1308	803	374	90	409	820	509	204	465	1049	445	1157	1815	589
GRM1	GRM1	216	244	110	112	309	285	150	182	446	92	63	298	406	449	271	196	227	114	452	218	160	269	122	354	275	155	51	73	254	280	69	154	294	106	185	144	15
PPP1R9B	PPP1R9B	488	1746	820	950	2695	2191	2517	3436	3100	613	453	3314	3856	2547	1649	1024	1257	618	2803	810	1457	1794	849	2779	3345	945	227	631	2375	1472	471	814	1430	1010	1418	905	81
C11orf24	C11orf24	326	561	205	232	688	709	550	1096	823	185	115	473	562	712	414	363	367	195	813	215	426	618	395	1056	657	279	64	356	512	334	91	268	479	335	485	354	26
ADH5	ADH5	296	441	175	287	635	594	476	765	756	181	87	664	582	724	396	358	354	133	887	213	240	334	127	564	647	280	46	83	562	340	99	298	602	260	439	245	26
EFTUD2	EFTUD2	298	378	37	52	245	397	72	11	705	61	13	36	49	463	97	41	90	24	594	51	8	3	2	12	8	239	16	3	398	152	14	19	14	240	29	5	0
NAALAD2	NAALAD2	223	445	188	211	653	503	329	476	796	98	98	796	581	707	613	344	358	175	717	216	514	323	121	675	542	267	67	236	584	363	107	205	462	355	451	346	31
SUMF1	SUMF1	311	401	214	238	659	573	510	952	784	174	64	914	822	666	490	303	271	141	770	175	319	400	195	591	392	195	59	62	406	366	91	233	381	286	362	290	35
CLCN3	CLCN3	312	575	237	303	966	742	603	919	1022	184	110	1030	1102	1041	538	317	288	161	900	409	773	616	283	911	1220	330	48	94	577	473	175	495	888	421	677	500	38
SYCE1L	SYCE1L	199	368	138	155	466	446	327	546	594	101	114	657	794	544	248	231	324	88	531	199	182	311	196	521	477	182	33	103	367	258	100	274	457	245	351	210	21
RNF111	RNF111	441	731	324	299	932	688	473	653	1207	212	143	1076	1162	1091	710	371	439	199	1045	259	457	452	179	517	359	322	105	71	889	491	196	334	745	426	500	394	10
CD164	CD164	303	445	260	298	653	624	731	887	829	115	107	709	608	683	459	459	491	228	660	193	391	459	481	450	354	320	80	335	641	493	159	313	563	255	412	237	24
C20orf144	C20orf144	550	895	449	450	1414	1097	1020	1434	1375	231	137	1312	1631	1414	622	459	693	199	1311	329	775	754	436	1027	1055	449	98	222	1011	688	208	356	763	503	678	384	6
MGST2	MGST2	249	382	227	197	645	410	309	939	631	139	67	432	398	491	433	325	368	149	416	164	299	403	251	510	214	220	38	104	439	284	125	246	309	237	375	312	19
DAB2IP	DAB2IP	232	232	144	160	351	389	417	167	533	78	66	518	604	364	429	229	215	107	396	146	164	211	285	363	178	165	50	257	311	260	82	163	500	252	357	240	12
SMIM10L2A	SMIM10L2A	316	597	293	235	823	572	561	312	969	205	81	1243	1278	669	446	349	435	248	854	201	403	696	327	892	787	288	53	283	617	538	220	529	1280	331	617	510	20
IBA57	IBA57	223	398	153	202	560	369	346	440	650	87	47	457	344	676	404	180	242	65	545	211	433	417	207	763	602	305	31	153	432	332	70	180	421	215	238	153	8
OR2M5	OR2M5	226	438	187	191	609	492	299	305	771	95	89	747	1122	517	384	264	298	173	662	212	180	544	120	847	741	207	39	124	525	373	116	273	405	327	422	376	26
PSMC4	PSMC4	84	119	30	56	81	154	35	62	189	16	10	88	53	161	13	31	53	13	190	39	3	34	8	6	9	53	3	55	143	22	8	18	11	73	13	4	0
ZNF878	ZNF878	128	190	57	74	219	173	85	175	222	50	28	338	296	291	318	123	122	41	247	155	132	198	73	307	268	95	9	51	170	91	52	146	283	68	92	73	10
GPX2	GPX2	251	478	203	293	886	516	555	1412	743	131	90	688	793	528	329	224	276	173	553	233	261	271	140	368	312	187	63	125	422	307	95	262	613	283	460	392	62
FANCB	FANCB	160	291	118	92	331	328	207	276	511	38	63	158	266	372	151	102	187	26	400	76	158	380	100	395	217	168	30	30	273	194	72	181	177	228	130	85	2
UBE2K	UBE2K	477	969	409	409	1529	1131	713	1284	1557	255	152	893	747	1270	667	208	424	171	1410	341	286	661	171	483	244	544	76	194	1091	705	220	394	582	579	796	765	108
C17orf98	C17orf98	122	223	61	76	267	220	113	127	313	37	67	267	362	273	173	112	137	71	269	63	79	128	82	317	354	66	35	8	232	120	35	70	187	55	92	47	2
CTNNA2	CTNNA2	351	626	264	295	798	618	434	844	991	199	115	739	805	839	544	211	389	131	942	262	441	463	201	698	812	373	32	162	651	427	143	333	703	271	431	469	44
SYT5	SYT5	334	387	201	262	800	492	328	364	778	87	117	867	763	528	484	292	332	129	562	179	388	427	165	590	355	312	60	770	477	279	131	344	654	284	432	421	30
C12orf40	C12orf40	244	412	154	88	464	319	128	373	566	64	51	228	240	400	145	148	91	69	509	164	85	146	70	229	150	139	33	61	269	231	88	206	407	188	231	139	14
FMR1	FMR1	267	426	174	183	587	419	341	904	717	97	69	741	761	462	131	178	234	98	718	269	319	622	200	895	983	248	75	126	499	256	92	234	448	304	365	311	17
PATL1	PATL1	204	252	143	105	360	319	257	714	562	103	35	570	487	354	378	182	205	57	499	122	105	246	94	317	211	136	36	97	293	180	57	134	226	182	220	173	13
AICDA	AICDA	385	495	202	240	777	611	397	472	823	204	86	1051	1188	629	610	336	437	258	722	230	488	569	218	845	630	295	51	101	467	370	115	277	529	327	426	384	42
CRADD	CRADD	393	683	278	282	968	763	430	666	1140	143	134	1121	1101	914	610	352	442	198	930	285	455	757	250	978	1032	340	70	220	630	427	206	449	964	433	473	277	53
TMPRSS5	TMPRSS5	206	247	140	182	457	322	239	204	444	58	55	287	514	470	379	147	197	108	393	100	399	197	79	395	282	191	14	129	335	217	65	171	370	129	261	116	25
SEPTIN1	SEPTIN1	103	142	80	127	274	139	158	316	231	19	29	210	249	219	112	41	116	56	210	58	90	91	16	217	213	91	12	28	121	105	35	110	171	72	224	159	69
UCK2	UCK2	335	455	155	245	664	675	654	1032	816	109	95	488	477	724	361	367	349	215	795	328	520	359	182	758	1404	237	51	612	518	282	90	236	532	329	413	383	17
CCKBR	CCKBR	282	407	217	180	609	525	518	557	688	142	92	692	819	604	553	408	247	174	557	264	218	432	200	718	601	230	68	147	443	304	125	310	783	246	355	192	8
PTS	PTS	229	442	186	351	658	495	464	966	908	120	76	460	738	706	693	326	317	188	680	181	351	502	271	1278	2065	204	61	435	436	398	120	272	640	279	437	375	8
PALD1	PALD1	403	724	418	354	1075	939	867	1160	1310	185	129	776	764	1078	651	333	383	216	1164	382	479	619	464	930	976	536	115	385	786	654	214	432	685	508	1035	792	55
SDF4	SDF4	455	674	315	335	797	825	643	424	1218	249	140	1022	868	1024	405	321	544	220	1104	326	355	908	371	1205	893	410	95	126	908	558	185	345	880	626	858	543	60
BBS4	BBS4	188	523	261	196	651	488	366	421	677	129	114	571	735	681	545	216	250	136	540	159	345	416	208	476	546	217	81	315	454	310	132	243	474	299	342	234	17
PPP1R9A	PPP1R9A	421	693	288	345	1019	865	680	778	1234	184	97	831	933	1050	675	296	426	204	1063	475	579	778	349	1447	1124	383	82	339	849	433	168	303	459	360	755	556	29
CEP19	CEP19	417	515	217	232	522	612	373	464	847	142	91	629	649	669	406	389	307	194	796	277	367	337	143	422	348	259	57	173	590	423	130	264	537	310	471	389	30
ZFAT	ZFAT	370	425	190	258	824	542	310	657	772	156	79	493	397	537	649	272	300	118	676	242	374	562	141	668	497	270	53	262	458	381	141	270	401	192	359	317	9
DEFB126	DEFB126	375	612	247	283	1221	689	519	647	1070	174	137	1007	1401	900	717	345	514	236	972	204	517	696	504	1617	2023	310	50	519	818	406	161	327	815	336	460	435	16
MYOCD	MYOCD	161	246	62	122	279	289	273	564	386	65	47	375	477	439	223	134	189	92	364	59	293	237	47	345	157	85	35	31	159	144	46	88	132	128	167	122	9
C1orf74	C1orf74	364	594	253	275	761	698	763	1310	1165	196	140	803	1005	781	512	316	423	133	1001	333	598	622	347	798	552	310	100	219	741	462	206	314	640	459	579	366	25
ONE_INTERGENIC_SITE235	ONE_INTERGENIC_SITE235	190	342	181	200	592	445	334	689	673	122	76	569	644	418	378	226	254	142	563	153	498	441	112	510	444	158	41	136	359	279	105	192	310	251	298	140	14
C1QTNF6	C1QTNF6	492	823	483	615	1858	1152	843	1490	1600	271	202	1653	1569	1327	927	690	610	349	1466	490	545	1140	422	1388	747	566	151	234	1025	895	314	768	1455	712	1116	1236	122
GPR142	GPR142	407	536	313	318	1009	660	609	1329	1012	141	116	956	945	882	794	379	527	240	975	215	407	518	316	518	131	338	42	135	690	565	197	427	903	374	550	469	29
GTF2H2	GTF2H2	259	471	125	132	468	467	192	301	596	113	42	123	140	561	255	143	106	43	548	147	42	147	166	179	31	319	12	35	453	191	26	24	15	212	84	39	2
GGTLC1	GGTLC1	199	498	234	231	747	476	377	201	817	137	94	956	1077	779	870	380	382	157	685	256	211	484	232	954	957	336	93	236	464	466	137	343	757	245	380	321	33
LRP12	LRP12	374	731	196	207	1147	606	301	484	977	90	76	466	759	896	702	123	258	105	955	207	385	253	181	621	543	261	45	303	748	322	135	284	730	444	516	579	18
SRP54	SRP54	102	258	35	50	87	240	43	23	346	19	1	0	11	253	97	16	38	12	302	32	4	8	46	7	0	107	0	31	179	36	6	1	5	164	32	30	0
SPEM3	SPEM3	287	651	272	187	738	525	669	1414	955	90	98	486	606	709	497	304	356	150	761	225	449	499	152	446	604	264	58	58	606	355	123	234	370	352	368	292	23
AVEN	AVEN	168	332	131	123	511	376	301	613	573	70	98	606	734	471	421	224	230	72	492	190	361	323	110	442	709	202	54	88	356	270	100	217	436	199	379	357	17
TIMELESS	TIMELESS	389	717	275	247	562	837	398	431	1078	176	59	228	213	872	229	174	267	81	875	176	271	384	122	400	242	356	29	61	597	143	27	34	62	328	104	49	5
ONE_INTERGENIC_SITE291	ONE_INTERGENIC_SITE291	139	224	105	108	291	324	182	444	495	135	72	597	944	366	460	204	274	96	467	174	243	308	208	697	754	189	17	75	345	199	70	214	345	172	447	305	75
DENND1C	DENND1C	485	689	372	422	1337	851	616	996	1325	237	171	1270	1280	913	895	444	517	215	1040	272	588	732	181	708	622	384	133	172	866	566	233	430	857	455	948	657	90
PTGDS	PTGDS	440	639	230	281	1025	747	422	595	1133	225	137	938	1013	905	871	476	518	292	1060	326	631	705	417	1015	789	317	44	281	668	553	185	456	829	420	719	939	74
CTBP1	CTBP1	277	458	222	196	733	489	590	1103	847	125	95	668	595	775	413	205	314	130	679	234	319	548	308	995	1042	259	60	263	656	406	138	313	435	223	566	443	21
GOLGA7B	GOLGA7B	380	614	318	341	1130	676	579	1217	883	181	150	1062	1218	733	700	516	519	236	919	271	468	600	342	1216	1452	320	60	330	590	497	189	427	924	275	589	492	36
RABGAP1L	RABGAP1L	215	398	197	216	631	528	580	678	678	64	74	762	731	327	483	350	469	180	673	145	142	346	211	600	738	202	60	114	427	360	104	281	599	281	504	433	34
CNBP	CNBP	483	766	295	328	1078	737	637	1330	1163	164	157	1765	2168	956	798	431	531	335	1029	378	698	813	205	1735	2809	352	103	429	529	540	178	496	773	545	551	494	59
SLC6A18	SLC6A18	605	1007	464	619	1588	1115	1525	1320	1819	314	201	1431	1774	1337	923	703	696	396	1481	504	1310	1215	656	1957	1929	535	117	325	1429	983	308	727	1431	595	1207	1007	134
NNT	NNT	156	296	124	159	376	338	130	179	445	65	44	141	249	302	247	62	99	38	368	67	65	239	129	343	353	146	20	123	259	212	41	63	80	144	230	184	12
PAK5	PAK5	346	591	272	337	971	644	897	1942	1020	163	118	1113	1440	756	749	422	510	231	801	285	543	602	652	909	560	334	74	147	778	547	138	352	514	351	563	583	87
CCDC138	CCDC138	199	408	113	158	353	395	185	193	496	84	56	248	345	434	305	124	139	83	576	97	133	193	191	190	119	148	31	70	451	201	44	183	324	180	426	277	19
IFIT1B	IFIT1B	168	371	123	144	409	416	342	296	521	50	51	406	384	388	175	163	184	99	549	135	80	216	65	260	87	212	27	198	290	172	60	155	261	209	238	176	10
KLHL26	KLHL26	310	331	160	160	485	523	700	743	593	109	100	573	598	556	298	230	265	174	509	217	238	514	165	869	1021	157	48	44	511	417	106	199	346	252	409	228	27
PNPLA7	PNPLA7	352	611	259	319	1003	732	1012	678	1251	155	125	1157	1375	880	486	292	449	204	1024	237	407	580	396	693	314	245	71	163	812	536	163	420	1004	311	507	334	35
MRPL43	MRPL43	505	509	276	383	943	792	653	703	820	148	124	607	495	871	396	236	280	145	749	229	639	456	249	372	125	254	93	173	688	446	146	254	241	367	473	360	13
PROKR1	PROKR1	479	612	269	273	933	969	841	1137	1177	154	115	631	766	1051	522	379	361	180	1124	221	514	654	234	1452	1467	411	65	205	773	449	171	345	532	426	653	602	36
PRRT3	PRRT3	211	324	153	216	543	428	393	742	561	128	69	617	739	482	335	167	183	103	524	129	304	392	213	595	652	154	63	126	356	284	92	216	307	220	353	369	21
ONE_INTERGENIC_SITE9	ONE_INTERGENIC_SITE9	427	663	342	394	939	734	605	1048	1320	281	169	1118	1712	1129	788	499	595	337	1114	359	436	802	393	1233	1039	433	96	684	845	519	235	465	848	575	996	942	57
HS3ST1	HS3ST1	255	493	251	246	656	556	745	1087	834	141	141	965	1026	805	423	414	343	273	639	166	331	421	116	736	1136	240	48	168	527	582	171	355	809	284	528	386	19
MIER2	MIER2	509	806	340	314	1084	758	789	1411	1284	306	161	1184	1373	1033	820	471	511	221	1232	242	537	648	191	1194	787	394	67	145	837	686	244	497	1087	579	919	709	63
ONE_INTERGENIC_SITE490	ONE_INTERGENIC_SITE490	465	708	352	362	1114	746	849	1250	1068	227	101	873	1020	963	681	498	624	254	992	321	744	666	480	1319	1552	305	75	540	775	625	231	551	1047	479	773	732	76
BTN2A2	BTN2A2	218	397	151	137	325	541	577	691	600	109	100	589	702	458	402	243	260	167	517	123	179	415	193	727	585	183	61	202	498	251	96	175	239	193	571	689	67
COG8	COG8	264	490	237	192	579	690	713	899	882	149	79	740	705	735	520	319	310	146	706	205	283	544	349	986	507	214	61	72	529	409	112	261	283	378	424	238	11
ENGASE	ENGASE	345	546	252	201	701	704	532	787	960	159	87	329	397	690	631	301	417	238	783	236	413	274	178	418	432	242	55	268	699	541	174	428	923	381	539	693	29
NO_SITE525	NO_SITE525	160	155	107	79	226	255	336	566	331	68	47	312	307	183	218	104	108	54	276	46	118	238	43	364	154	112	31	18	330	124	49	110	199	143	273	215	20
ISG20L2	ISG20L2	509	782	313	246	779	1032	534	749	1620	200	153	495	521	1239	551	303	407	161	1305	300	371	957	408	1547	1936	408	96	153	1240	530	101	165	359	551	328	234	14
PPP1CB	PPP1CB	113	145	26	39	86	155	61	63	297	22	5	4	26	243	102	46	17	13	264	8	24	8	7	4	0	69	6	2	134	31	2	4	0	111	11	3	0
APOBEC3B	APOBEC3B	222	440	170	163	528	495	241	302	735	141	77	437	587	523	325	390	372	149	604	220	286	256	76	407	270	192	13	311	391	371	132	217	379	215	479	540	29
FBXO11	FBXO11	307	657	208	255	687	749	288	242	971	184	103	961	1155	777	467	517	527	381	867	192	199	330	71	301	234	301	39	48	654	452	160	415	1215	421	1639	1838	369
TCF15	TCF15	418	717	360	464	1315	820	1074	1112	1110	160	162	1330	1542	1046	816	462	517	254	999	427	559	818	428	1374	1052	457	133	251	787	679	191	547	1228	414	777	635	40
HELZ2	HELZ2	435	832	354	398	902	989	1150	1418	1280	251	177	1541	1625	1100	874	510	625	292	1063	223	575	676	342	1341	580	355	86	476	961	655	210	407	676	454	730	572	59
NFAM1	NFAM1	381	602	315	366	898	818	655	1160	1015	168	113	751	765	739	387	392	382	210	971	192	338	432	199	680	628	240	98	83	481	471	169	349	793	366	576	401	24
ENTPD8	ENTPD8	238	440	204	193	771	569	298	309	825	91	81	633	829	622	455	353	323	159	655	208	204	355	187	710	1454	210	44	114	403	474	123	261	417	242	501	357	34
ATP6AP1	ATP6AP1	401	739	240	281	888	1016	510	1077	1242	236	103	1007	854	808	507	299	271	145	1208	259	658	563	216	672	427	431	82	270	657	491	88	78	176	465	274	129	9
GPR45	GPR45	313	454	238	257	798	715	619	1058	930	176	176	1055	1421	805	476	438	484	203	883	216	365	841	335	1239	965	310	91	225	763	464	164	471	1073	299	689	497	34
ERP27	ERP27	302	606	272	330	842	681	746	1105	892	99	107	729	857	736	429	440	406	279	841	249	465	657	219	959	632	331	72	160	590	509	148	369	894	410	559	374	30
AQP4	AQP4	416	635	266	333	1022	637	607	761	1089	153	91	1028	1034	934	645	476	486	231	983	365	566	933	251	1677	2081	347	101	120	777	494	176	302	710	308	717	614	49
ASB13	ASB13	279	379	211	197	541	543	384	507	759	129	67	640	737	415	378	239	347	233	551	196	420	593	241	1055	1442	234	37	144	377	316	106	322	698	303	283	234	28
GPAT2	GPAT2	181	246	110	112	354	310	436	1040	428	50	45	164	242	436	169	117	117	64	366	94	131	141	134	214	140	192	36	28	359	241	50	143	280	156	316	327	20
ZNF625	ZNF625	194	389	181	167	687	384	318	433	571	110	82	693	816	530	262	207	236	99	443	160	398	205	255	395	469	140	53	99	415	214	70	160	296	225	422	361	73
FLAD1	FLAD1	246	392	162	169	414	484	191	240	619	109	56	895	590	373	242	208	269	116	518	249	160	320	150	270	146	219	26	125	341	228	98	216	320	200	372	326	13
SMIM38	SMIM38	177	195	111	117	315	272	240	129	441	114	61	823	672	336	526	231	239	125	422	156	244	296	81	551	426	163	49	330	310	216	98	206	516	140	274	191	14
STPG3	STPG3	332	499	263	365	796	663	703	944	922	169	131	819	1052	913	515	304	462	201	803	363	518	659	411	1073	1231	273	97	560	565	569	176	389	831	319	612	413	33
NRSN1	NRSN1	266	193	107	126	427	135	323	607	368	51	42	536	538	246	124	187	237	92	401	127	68	325	193	311	426	152	39	127	227	174	58	124	261	146	221	123	4
MRPS14	MRPS14	200	440	138	171	645	461	380	526	687	127	56	458	622	476	319	221	359	115	526	171	360	315	184	739	934	247	57	119	501	267	112	135	174	230	299	128	7
PLK2	PLK2	245	360	148	173	447	385	417	469	644	144	78	598	565	598	222	286	210	110	516	174	214	270	82	334	679	228	45	138	507	326	105	204	398	209	315	191	37
OSTF1	OSTF1	203	348	199	218	676	424	454	575	755	101	67	551	418	565	379	233	211	114	616	303	359	370	236	604	889	180	47	225	467	272	95	227	304	241	419	286	25
KRT6B	KRT6B	449	1649	646	818	2430	1746	1524	3208	2521	443	216	1551	1772	2259	1400	772	961	399	2144	692	1167	1722	763	2557	3387	831	187	547	1757	1412	511	1007	2041	942	1697	1324	91
CCDC78	CCDC78	461	906	443	519	1554	1076	825	869	1386	239	209	1665	1797	1137	739	571	643	337	1386	523	552	939	407	1677	2867	528	109	200	1057	736	274	629	977	509	1132	663	42
IL1RAPL2	IL1RAPL2	185	402	133	123	466	399	207	240	648	104	75	683	589	401	81	212	344	108	524	105	169	396	109	804	660	254	30	109	352	240	90	196	414	241	259	146	30
FAM162B	FAM162B	251	323	169	146	421	431	493	409	587	112	87	487	470	504	321	207	270	79	510	261	160	370	122	586	1100	218	47	63	329	340	112	190	604	165	259	288	3
ALG5	ALG5	410	854	344	300	941	872	550	688	1233	238	132	513	562	996	528	215	327	76	1107	296	420	437	212	685	265	447	73	88	767	493	126	178	92	344	271	51	5
RASGRF2	RASGRF2	328	459	277	214	671	634	550	762	785	140	103	447	761	763	568	270	447	277	701	256	278	572	182	679	581	192	48	186	597	463	203	456	1040	240	761	942	236
REG3G	REG3G	461	593	316	340	1171	769	446	1031	1058	172	112	1259	1349	934	528	328	540	206	958	299	416	728	338	1168	662	328	89	223	825	529	157	347	735	440	670	510	35
MIS18BP1	MIS18BP1	415	832	191	172	549	894	303	420	1189	160	59	312	309	1015	264	120	216	36	962	341	140	305	27	252	53	386	32	103	646	285	67	115	195	390	194	134	9
IRF5	IRF5	396	655	320	330	871	748	565	1248	1104	245	102	610	759	918	536	318	333	215	954	331	401	655	400	983	588	407	76	256	698	477	159	352	773	323	783	578	72
SLAIN2	SLAIN2	347	591	216	279	918	738	446	709	913	226	134	1036	1208	721	755	455	411	188	756	254	548	448	225	883	977	238	106	272	626	381	154	378	633	352	442	213	24
NLRC4	NLRC4	183	387	150	143	505	445	203	174	530	62	46	280	295	575	250	160	248	87	430	188	203	351	157	485	399	198	19	224	367	261	91	139	238	263	270	255	13
OR10X1	OR10X1	459	629	312	295	919	679	636	1586	1069	224	157	1512	1506	909	807	598	482	343	1056	225	531	558	270	1102	1205	328	109	588	682	594	232	370	663	667	582	364	59
GDAP1	GDAP1	240	440	187	171	650	529	234	319	612	54	47	343	297	593	302	165	225	101	599	173	284	258	144	448	480	194	30	50	409	326	109	243	691	204	341	232	25
EML4	EML4	202	297	182	140	676	414	355	860	469	79	34	360	344	398	277	128	174	102	528	89	129	356	194	542	590	134	14	50	298	218	79	176	334	181	319	186	8
MFAP5	MFAP5	164	208	77	115	328	352	139	401	380	72	18	234	209	332	255	140	191	49	284	129	113	185	65	301	325	128	39	202	283	282	84	156	436	235	203	133	14
NIPA2	NIPA2	415	750	219	278	880	873	758	1387	1105	121	96	504	647	1051	423	201	259	127	984	396	319	375	405	491	444	477	66	499	687	440	143	330	493	506	602	453	36
CARMIL2	CARMIL2	464	999	414	456	1292	1069	920	1324	1730	325	193	2111	2358	1523	807	634	732	386	1566	330	881	898	372	1383	1019	539	119	345	1355	922	321	757	1753	776	1174	756	70
C16orf74	C16orf74	264	313	297	273	570	524	681	963	584	101	70	600	633	646	679	325	340	216	572	150	458	699	155	649	352	212	60	127	453	453	155	361	466	220	433	411	7
OR2A14	OR2A14	468	927	472	545	1632	997	808	1769	1532	283	190	1637	1780	1220	938	761	671	373	1211	408	647	1056	450	1354	982	472	127	463	981	767	277	675	1306	508	1038	693	76
C19orf48	C19orf48	199	323	169	212	459	360	427	959	583	143	123	524	735	687	493	293	257	179	497	156	523	420	170	733	621	266	83	123	421	280	82	204	316	198	383	383	43
GNB3	GNB3	552	1120	407	524	1178	1433	1184	1710	1883	388	221	1825	1944	1381	1137	679	745	306	1503	457	685	753	543	1010	1025	601	167	301	1417	724	229	454	793	647	775	560	60
AP5Z1	AP5Z1	196	308	120	140	454	438	275	563	481	76	48	399	457	470	185	173	279	88	405	191	303	394	133	620	399	171	88	191	283	166	75	152	364	210	293	259	8
ONE_INTERGENIC_SITE275	ONE_INTERGENIC_SITE275	207	301	153	165	444	384	370	511	674	129	74	521	640	473	477	191	270	129	537	160	447	482	149	623	857	192	31	616	402	345	102	207	491	205	414	377	53
TAZ	TAZ	132	200	97	92	317	271	284	569	409	53	37	110	158	422	229	128	137	34	388	149	134	247	155	557	416	93	17	74	244	212	80	129	252	90	158	76	11
B3GNTL1	B3GNTL1	288	427	182	194	451	425	159	222	697	129	73	315	252	627	327	228	231	107	670	205	203	401	103	536	560	275	43	168	353	281	76	206	537	345	459	442	28
PINLYP	PINLYP	236	337	157	169	514	413	349	196	635	86	77	987	974	508	378	268	321	335	589	230	379	401	251	875	935	225	59	495	412	304	82	86	210	212	659	847	243
CD7	CD7	458	914	373	506	1409	980	1126	1501	1381	329	202	2253	2158	1375	1140	740	849	399	1309	468	862	973	460	1523	2034	363	102	369	819	837	216	544	1089	419	760	771	74
CDX1	CDX1	235	359	153	236	626	403	329	565	582	102	71	436	472	504	358	233	216	97	431	131	264	567	172	838	828	112	21	147	329	358	130	233	489	157	370	251	23
RGR	RGR	559	918	410	524	1562	1130	1086	1960	1537	221	175	1843	2027	1215	1041	681	783	361	1440	399	595	906	526	1384	1461	548	118	345	955	938	263	698	1353	530	846	812	63
SFXN1	SFXN1	175	353	163	152	438	391	284	659	626	127	71	462	677	513	328	274	299	121	477	177	380	163	62	437	278	167	37	100	224	246	94	191	295	189	335	262	18
HAPLN1	HAPLN1	231	365	150	191	610	356	218	141	707	92	77	598	609	527	353	233	265	121	578	222	398	392	150	903	1335	282	35	201	494	317	128	262	484	237	350	222	21
P4HTM	P4HTM	630	817	339	373	1083	1017	1155	1997	1345	260	187	1452	1751	1307	864	657	616	362	1246	445	889	892	639	1405	1513	471	120	892	916	616	222	442	803	488	923	659	24
AMY1C	AMY1C	440	685	277	321	942	918	726	1010	1344	233	193	1192	1390	1341	856	435	613	216	1130	302	516	491	208	1115	950	396	123	72	929	329	130	205	413	350	560	443	10
CCDC183	CCDC183	350	554	181	308	833	624	845	900	777	116	105	857	776	824	442	317	433	195	769	306	299	534	83	558	553	317	54	146	649	458	162	287	639	310	586	444	47
DDX11	DDX11	271	460	183	218	566	460	298	293	761	62	32	55	111	634	240	107	138	36	664	137	36	168	20	65	19	245	27	45	549	270	56	61	48	194	335	131	4
ADAMTSL2	ADAMTSL2	395	681	380	396	1074	749	722	1781	1090	195	96	826	958	898	686	315	379	194	1001	509	490	676	284	959	1867	358	115	267	703	507	149	346	736	489	885	625	87
LRRC25	LRRC25	425	705	331	386	1106	801	734	862	1356	218	141	1567	1493	926	690	487	652	352	1125	318	702	722	375	1051	1207	452	84	189	820	721	216	542	1135	522	762	630	78
OXER1	OXER1	334	576	240	333	996	688	580	1479	1000	215	78	900	1037	790	803	357	404	200	721	272	661	567	101	730	509	231	51	402	809	418	129	396	599	421	739	677	64
DHX35	DHX35	381	526	227	258	544	574	328	160	880	149	73	778	657	793	453	172	271	123	788	315	363	306	218	266	158	347	59	131	596	468	114	233	358	284	601	526	73
ZNF354A	ZNF354A	229	401	157	156	563	402	181	720	624	101	86	646	834	519	393	200	232	131	660	130	202	387	224	873	737	173	60	151	327	220	87	209	484	191	451	582	90
PKDREJ	PKDREJ	311	568	254	279	733	697	501	884	919	143	69	445	414	737	557	310	322	185	858	155	382	327	262	424	310	261	89	148	687	480	156	365	808	349	505	406	38
PDCL2	PDCL2	154	320	126	100	496	253	124	469	376	75	54	313	237	334	201	92	162	41	263	27	27	45	14	104	23	132	57	33	137	78	43	141	231	185	246	145	5
NOP2	NOP2	313	481	184	206	681	698	458	398	811	127	55	439	365	525	479	152	377	60	923	197	254	320	52	403	293	300	38	194	584	301	74	100	88	291	182	112	0
OR8H1	OR8H1	222	224	76	76	228	367	255	562	409	44	54	230	353	303	174	114	131	79	318	99	260	230	107	484	506	118	46	20	354	201	71	167	413	228	196	147	7
ZRANB1	ZRANB1	258	451	258	229	649	657	389	441	817	133	79	663	513	791	468	232	274	148	723	217	246	345	140	382	234	268	59	173	533	342	87	187	223	275	184	126	16
NCF1	NCF1	175	180	67	69	272	225	200	232	314	56	23	221	141	261	132	28	67	20	291	165	49	189	107	257	267	120	11	77	152	112	31	62	115	90	100	42	2
HDHD2	HDHD2	423	692	348	347	1127	739	619	1534	1204	179	157	1413	1386	983	914	455	599	213	1089	253	346	876	194	1013	973	391	58	225	852	656	259	589	1047	512	736	799	71
PDZD4	PDZD4	195	288	140	181	470	348	321	428	546	72	50	315	340	529	165	108	151	78	451	113	149	287	85	592	430	191	18	76	320	224	83	189	336	168	220	115	8
WWC1	WWC1	245	440	177	206	573	560	359	639	692	105	82	615	397	639	471	112	206	71	674	97	198	394	131	315	270	196	41	105	456	179	116	226	417	176	414	328	26
CASP8	CASP8	265	524	232	267	904	560	637	1229	836	165	79	546	633	816	550	258	385	130	821	221	350	517	172	722	467	316	77	162	541	359	167	353	776	243	524	399	25
RFFL	RFFL	215	349	130	148	337	364	420	1074	635	62	54	396	439	475	281	183	238	76	479	191	429	325	89	539	807	184	70	64	430	380	97	214	317	230	246	148	7
MT1F	MT1F	503	749	355	420	1266	862	865	1278	1226	208	143	1333	1304	1125	896	510	572	284	1180	285	525	837	275	1388	1468	392	84	247	713	645	176	494	932	404	619	382	17
CWH43	CWH43	397	677	300	287	895	744	640	1372	1023	181	132	796	804	816	582	320	407	149	1004	293	346	681	459	1285	2381	323	66	335	600	428	157	379	777	416	612	390	25
FZD6	FZD6	170	334	128	150	545	335	304	512	474	93	45	394	546	474	327	145	157	63	344	62	192	306	105	306	235	146	23	42	340	188	77	177	464	229	278	190	15
ITGA10	ITGA10	125	183	87	35	223	243	194	123	433	55	29	290	306	201	120	116	140	50	323	21	34	91	22	71	24	117	33	39	222	226	69	196	373	156	142	126	8
RNASEH2B	RNASEH2B	387	576	214	259	722	557	495	333	767	106	82	264	187	763	322	117	208	48	807	303	457	458	132	274	54	295	55	333	641	269	143	238	300	334	571	523	38
ACO1	ACO1	379	655	340	261	1003	919	939	1073	1135	186	145	1001	1249	995	543	402	553	244	994	301	337	476	197	488	340	376	69	180	862	477	212	527	1098	389	696	463	43
GDAP1L1	GDAP1L1	431	698	421	452	1313	1009	1252	1337	1504	249	161	1391	1751	1101	1311	473	629	327	1414	417	800	798	213	1367	833	456	158	978	933	666	200	417	923	477	816	636	59
ZNF865	ZNF865	207	394	190	190	614	418	492	1065	666	123	77	583	914	474	395	231	265	101	575	145	142	354	287	482	392	230	50	125	472	260	126	219	586	293	355	300	11
JAK3	JAK3	277	569	289	348	751	739	450	882	814	138	97	560	760	716	639	398	413	166	754	310	397	497	305	847	825	297	56	251	540	370	124	292	551	301	483	445	24
PNCK	PNCK	184	229	70	84	254	267	263	283	403	82	52	146	228	261	280	194	185	82	244	137	76	111	201	267	122	131	32	102	302	180	64	148	232	89	189	129	5
OR2T7	OR2T7	526	992	390	433	1333	1095	1313	1774	1453	276	200	2093	2306	1125	1451	744	863	498	1410	516	568	1000	469	1651	2031	514	156	439	936	779	284	717	1128	536	1019	897	97
C3orf56	C3orf56	334	731	376	303	1179	854	707	1266	1203	180	170	1277	1559	933	922	648	692	293	1064	401	747	773	330	1626	1687	422	87	359	779	557	162	419	742	458	627	528	32
SLX1B	SLX1B	219	454	174	211	703	461	426	579	717	116	82	513	516	692	299	204	343	110	696	206	278	352	217	602	514	222	28	163	544	344	146	243	552	267	312	236	11
MRGPRX1	MRGPRX1	461	918	364	371	1098	856	843	1608	1312	201	166	1315	1391	1133	662	584	437	276	1139	287	305	956	255	1571	2076	347	92	349	979	657	225	549	1179	483	765	479	63
NOD1	NOD1	385	551	299	277	999	734	599	700	948	120	116	1156	1219	884	564	229	319	155	941	358	905	672	303	1146	1320	344	49	174	687	421	126	232	404	447	519	568	37
EIF4H	EIF4H	438	668	229	238	1126	645	538	2336	1085	111	77	463	682	854	357	222	321	177	965	134	394	483	245	1115	1132	308	57	105	845	289	97	259	744	339	503	533	88
TSPAN5	TSPAN5	226	276	120	115	334	279	99	207	564	87	32	263	193	444	219	137	265	68	551	223	246	268	149	454	577	168	21	299	337	264	54	133	203	196	372	431	25
RSRP1	RSRP1	250	327	109	138	470	279	251	373	421	83	55	439	417	406	216	170	230	76	411	113	264	316	126	570	697	142	26	230	332	168	87	98	225	116	296	265	10
NOMO3	NOMO3	288	488	254	349	1021	600	794	1054	970	158	107	901	1081	722	808	264	477	216	817	217	484	360	283	584	511	236	72	247	476	351	139	220	395	347	469	307	37
TCF25	TCF25	303	460	229	208	705	467	529	501	702	56	89	888	1021	585	292	265	305	240	586	192	167	551	350	731	796	258	60	149	566	423	183	339	715	298	501	469	125
FAM216B	FAM216B	226	259	140	161	470	330	298	695	459	67	124	387	509	443	261	160	240	59	451	167	229	351	180	749	779	121	23	25	317	232	73	174	403	200	242	242	0
ALG1L	ALG1L	498	958	478	480	1521	1066	1079	2231	1643	340	150	1351	1368	1306	1009	705	598	321	1500	407	719	868	619	1443	1017	569	134	504	1185	729	232	508	917	571	602	486	34
WDR48	WDR48	147	221	73	94	330	227	109	242	434	48	30	173	226	320	405	222	189	247	371	57	178	170	52	332	657	90	27	89	189	88	41	84	220	133	634	1027	188
OSBPL2	OSBPL2	297	374	180	184	470	520	515	327	610	121	103	391	465	371	269	74	182	43	481	166	104	363	185	362	172	204	22	158	440	289	120	172	428	222	273	247	22
ABHD16B	ABHD16B	304	311	149	173	348	323	351	338	613	111	96	778	868	569	370	239	284	165	521	187	263	490	262	864	2142	219	40	239	795	241	90	301	512	247	370	242	23
UBAP1L	UBAP1L	398	455	312	321	798	586	909	1050	921	152	150	895	756	763	733	434	568	213	696	205	409	763	355	936	442	255	140	313	624	480	179	404	667	424	493	619	43
PLXNB3	PLXNB3	361	532	162	234	706	445	585	979	691	121	41	377	221	753	355	129	245	88	677	219	604	446	405	811	721	152	26	613	424	266	103	209	403	271	328	338	22
LMNA	LMNA	512	678	224	345	1013	593	381	383	1162	160	71	299	310	902	667	261	517	143	1021	183	296	388	240	355	225	224	41	22	624	420	107	183	311	469	615	541	44
MRPL3	MRPL3	190	330	93	112	326	450	137	128	577	79	49	142	80	414	260	72	140	39	426	142	60	222	112	198	36	158	17	27	389	203	67	122	31	179	237	91	1
ZNF570	ZNF570	157	262	95	167	478	376	356	792	417	117	45	590	484	385	261	201	214	86	386	118	156	260	212	422	308	157	29	71	279	192	87	182	469	150	258	181	4
KRTAP17-1	KRTAP17-1	314	744	272	277	814	930	1233	2395	1164	235	168	2266	2058	951	886	739	717	433	1095	267	666	792	334	1760	4495	320	106	360	890	678	205	425	931	476	660	613	47
LOC644090	LOC644090	174	327	187	186	538	412	231	80	476	31	43	144	245	329	292	116	178	62	351	87	131	126	166	201	137	124	26	272	466	253	97	165	299	198	185	157	8
DNMT3L	DNMT3L	295	438	229	227	639	496	335	874	740	117	87	890	847	695	209	251	321	172	642	195	299	351	124	488	576	310	91	219	494	294	137	301	819	212	471	316	61
ADGRE3	ADGRE3	150	325	170	132	445	323	198	265	502	70	70	542	617	395	329	230	211	118	446	177	90	570	170	604	407	100	48	165	259	164	69	171	353	191	256	153	12
RYR2	RYR2	384	754	267	406	896	888	961	1171	1141	191	144	900	1032	1118	635	376	547	278	1081	277	836	614	468	945	1211	326	106	271	874	540	198	396	826	432	763	625	46
FHOD1	FHOD1	334	664	284	340	1128	728	566	931	1110	170	119	1185	1395	883	676	354	461	169	1121	276	430	650	352	1081	770	336	80	523	701	670	210	372	770	414	421	300	16
MAP10	MAP10	108	219	85	88	272	234	82	236	300	52	41	243	291	208	224	66	142	29	273	96	180	217	65	148	84	101	14	108	223	158	51	91	172	152	443	357	11
ZC3H11A	ZC3H11A	246	366	159	161	501	475	348	541	661	94	76	486	467	451	354	182	171	91	577	194	170	217	105	184	85	224	55	126	467	297	90	176	265	197	309	183	26
POTEC	POTEC	283	434	181	185	564	479	491	1207	812	102	126	1102	942	654	759	326	264	170	629	367	450	356	264	700	826	267	92	132	471	437	125	289	426	385	364	349	16
SMIM2	SMIM2	368	563	321	279	958	740	573	968	1166	153	129	824	1076	899	460	384	451	192	1008	285	372	609	176	1015	687	376	99	433	729	509	180	362	719	489	953	683	51
KRTAP5-10	KRTAP5-10	345	655	437	708	817	1359	1067	1177	980	235	266	1549	913	803	784	462	420	110782	1588	629	2384	644	520	2006	1662	394	220	487	558	357	224	450	577	468	15288	128629	184789
NO_SITE596	NO_SITE596	469	412	283	234	897	511	1070	1642	725	129	104	1090	960	738	555	370	460	182	701	188	528	428	413	888	852	206	76	267	464	501	136	383	826	257	550	396	21
ARNT	ARNT	255	543	282	271	1226	671	559	2270	762	155	86	524	779	666	441	200	273	696	748	233	423	340	162	912	2952	366	101	291	521	450	235	1059	5543	378	2450	3679	1146
C5orf38	C5orf38	299	554	205	262	660	545	462	410	1039	154	118	1026	1372	854	558	427	359	199	846	304	653	628	313	899	1088	310	101	954	911	642	252	533	1477	460	590	407	43
GZMK	GZMK	124	207	132	89	338	454	297	693	377	31	32	447	411	236	203	116	143	76	342	47	123	250	153	328	115	178	49	133	228	209	45	109	222	201	215	117	28
ZNF318	ZNF318	629	943	410	404	1186	1330	954	1254	1764	241	186	981	1475	1281	940	475	564	273	1503	482	446	869	404	1223	2038	511	116	199	1030	514	197	388	554	573	672	450	32
C11orf1	C11orf1	173	346	130	119	538	402	292	412	528	72	47	366	431	514	438	240	192	69	566	160	294	444	123	814	735	204	52	72	360	169	63	203	409	248	308	218	4
ARHGAP35	ARHGAP35	304	500	264	373	943	632	783	1515	790	159	78	591	554	675	482	407	385	192	728	237	264	358	248	555	1022	282	34	291	547	400	180	349	693	360	870	874	52
CCDC142	CCDC142	119	200	95	62	285	302	187	144	362	84	31	289	344	398	129	86	74	45	400	81	114	184	150	507	441	101	3	61	223	157	56	172	390	164	150	187	11
OR1Q1	OR1Q1	278	503	214	289	697	595	411	475	914	130	107	1031	1163	725	520	410	437	168	665	271	361	550	212	800	695	211	83	127	522	362	131	270	478	340	350	180	30
POLN	POLN	284	398	254	148	539	565	512	719	720	120	107	523	764	704	430	267	392	140	510	157	297	327	270	677	2660	306	42	133	668	367	122	222	423	326	327	193	19
HCAR2	HCAR2	332	661	365	346	903	981	809	1457	1111	136	125	1016	1238	1073	981	524	600	270	948	294	496	718	396	682	485	302	127	585	762	549	197	466	1005	399	744	529	50
PRXL2B	PRXL2B	510	1103	447	497	1496	1496	1329	1417	1962	243	252	1384	1370	1555	1022	518	780	371	1665	390	934	1059	442	1556	1266	726	127	268	1410	980	290	637	1379	682	907	658	40
NANOGP8	NANOGP8	310	534	225	237	794	583	396	875	714	130	78	388	395	709	253	221	327	113	621	155	342	234	132	274	320	277	33	35	527	397	102	210	314	213	382	236	7
GGT2	GGT2	286	610	264	243	669	596	429	597	848	170	156	961	1117	715	549	376	441	199	721	320	536	394	283	719	946	269	108	207	599	358	145	317	788	244	573	430	114
ONE_INTERGENIC_SITE396	ONE_INTERGENIC_SITE396	399	725	329	359	891	713	764	1204	1150	224	164	1258	1222	1118	663	711	640	310	1051	379	595	932	347	1220	1147	396	91	322	735	475	162	388	630	530	1041	724	63
UNC119B	UNC119B	182	289	172	106	294	396	319	379	501	90	55	414	355	327	440	212	200	147	395	109	145	304	67	191	79	191	42	84	382	280	114	224	510	197	425	402	22
LAX1	LAX1	409	711	305	315	1088	781	418	644	965	205	137	923	1185	947	839	368	376	183	926	169	410	497	187	503	428	411	72	151	571	502	156	366	897	428	589	470	55
LILRB2	LILRB2	313	509	225	237	771	701	502	435	787	162	78	1011	1204	766	636	300	361	170	800	230	468	389	431	874	737	211	59	90	677	389	143	310	512	341	566	504	40
HRC	HRC	632	1052	556	576	1892	1389	1155	1576	1949	412	224	1689	1932	1539	948	900	837	547	1865	538	834	1094	585	2466	1866	557	121	370	1176	1004	377	838	1829	702	1654	1686	199
CBY1	CBY1	221	351	130	166	423	468	295	345	468	62	94	520	349	505	326	221	243	107	515	172	469	243	118	251	198	197	17	115	293	266	101	206	519	147	501	302	55
RERGL	RERGL	123	220	73	67	248	332	173	257	328	50	35	363	397	283	282	77	182	33	276	93	140	178	81	369	203	156	28	14	350	156	55	176	383	127	178	150	8
BZW1	BZW1	208	287	132	149	519	398	307	546	596	37	57	268	415	517	298	157	198	85	452	178	185	288	198	357	302	215	28	148	437	261	77	191	282	209	301	235	35
NAA60	NAA60	345	601	182	210	701	752	427	719	1026	156	101	465	551	801	503	210	314	113	889	305	477	424	192	1011	1627	320	97	489	580	424	174	456	765	536	666	702	52
SNTG1	SNTG1	166	217	123	128	436	284	174	212	395	48	62	459	601	314	364	167	159	105	362	170	110	232	51	460	317	111	31	174	292	232	58	139	254	181	191	165	20
ZXDA	ZXDA	263	535	260	321	802	650	290	458	660	169	108	678	803	616	392	423	358	255	677	140	116	460	283	679	924	134	44	151	479	424	135	388	889	344	704	576	68
TBC1D9B	TBC1D9B	407	630	304	399	1144	664	594	715	1057	169	132	922	1098	904	559	349	471	253	802	215	404	528	170	717	796	298	48	233	669	522	137	320	792	319	618	504	58
OR4X2	OR4X2	212	356	161	128	537	490	550	662	616	62	65	865	1059	541	459	299	272	179	381	156	297	378	168	761	898	180	71	150	404	390	122	306	719	301	490	301	30
FAM120C	FAM120C	242	392	222	194	544	506	287	605	747	113	85	698	820	646	467	283	288	411	664	255	247	442	256	398	199	198	47	40	611	356	115	264	330	232	595	1035	470
TEKT3	TEKT3	403	688	343	302	999	824	743	1488	1208	268	133	1143	1378	912	913	552	539	242	1007	320	437	687	402	944	1362	343	67	284	632	487	164	396	486	397	560	326	36
PANX1	PANX1	383	486	206	182	667	630	408	453	791	89	101	445	463	618	437	265	285	112	780	314	549	517	358	1523	2577	231	47	1387	773	381	142	330	562	294	483	405	47
C1orf116	C1orf116	299	455	227	242	722	535	450	692	777	170	91	748	792	655	365	271	329	153	730	199	322	490	266	905	826	188	54	169	481	374	147	337	743	180	512	345	47
EXOC7	EXOC7	212	544	210	242	546	616	516	85	867	171	83	384	452	738	393	186	283	105	1007	250	177	484	192	470	407	283	84	104	557	481	119	210	226	388	309	124	14
OR52E4	OR52E4	202	459	176	138	664	583	388	513	805	109	87	735	906	754	656	260	393	141	658	129	412	587	325	1269	1465	233	29	35	579	209	62	161	197	295	421	330	30
DRAXIN	DRAXIN	212	339	132	172	592	407	498	847	648	85	74	619	562	527	389	250	278	131	571	188	313	345	175	388	220	233	51	160	534	329	133	338	956	229	403	435	23
ASB17	ASB17	174	234	124	139	442	333	215	362	481	102	58	452	541	359	229	161	194	73	461	61	140	251	81	443	966	106	32	50	312	221	59	175	554	157	225	174	11
LYPD2	LYPD2	323	435	187	260	737	592	599	1112	860	103	107	855	956	564	467	291	426	144	841	245	288	489	197	644	603	246	43	140	503	538	156	299	632	284	426	344	51
AMY2A	AMY2A	186	375	170	151	584	319	180	476	598	67	62	467	373	554	235	103	200	57	466	104	260	326	164	469	544	133	8	93	426	130	46	87	218	214	243	146	19
CBL	CBL	264	459	200	229	670	680	482	900	727	89	79	662	844	519	396	292	249	123	597	163	296	457	227	689	557	235	68	114	389	397	109	317	820	214	478	535	54
MCIDAS	MCIDAS	244	320	148	148	485	397	337	361	577	162	94	770	820	524	369	302	328	185	414	100	253	369	191	398	277	140	46	22	433	326	94	239	549	252	538	379	8
MAP1S	MAP1S	337	486	171	204	543	628	646	1039	807	106	84	405	385	609	601	217	283	158	759	177	281	459	155	645	613	257	32	68	490	436	126	358	471	284	350	274	14
SLC12A2	SLC12A2	229	393	214	218	743	511	626	432	720	134	84	316	291	527	306	124	183	65	656	181	250	200	128	431	544	304	68	73	481	478	114	274	725	274	420	183	16
NECAB1	NECAB1	301	441	223	198	844	590	743	976	1015	199	176	1432	1589	775	648	417	439	311	785	217	790	665	284	1231	1422	254	92	542	711	526	205	417	809	365	753	813	90
OR4X1	OR4X1	537	1093	433	395	1187	1192	757	1468	1743	249	181	1236	1404	1619	1058	601	683	346	1463	436	384	667	327	1024	1049	531	104	289	1116	559	212	561	1163	605	1008	746	66
MICOS13	MICOS13	444	709	343	381	925	878	1008	1312	1212	208	138	737	718	1017	689	344	462	247	956	270	418	573	296	604	433	414	100	131	702	661	210	423	903	404	730	630	65
SLC5A10	SLC5A10	95	154	57	81	271	140	133	300	223	49	25	250	212	230	112	63	108	48	215	66	64	68	27	167	213	47	4	48	120	73	43	57	64	62	102	52	3
SNCAIP	SNCAIP	132	168	68	68	211	164	210	873	327	86	26	200	202	292	290	69	109	31	234	39	60	167	57	195	161	120	24	69	268	112	43	142	359	133	166	105	6
GEMIN5	GEMIN5	410	846	218	204	634	918	476	820	1345	199	49	391	291	1142	564	228	285	106	1127	313	179	218	195	112	57	438	58	184	982	528	66	75	75	473	126	28	8
AGO1	AGO1	197	286	138	184	421	380	310	186	555	53	59	299	429	454	180	107	188	103	413	109	183	196	234	440	237	185	39	86	398	225	84	128	401	214	227	139	16
MYLK2	MYLK2	591	938	380	531	1383	1250	1208	1842	1764	214	199	1689	1751	1349	1061	556	546	437	1461	300	858	953	609	1517	1687	529	151	282	1169	616	222	380	804	626	785	580	23
SHPRH	SHPRH	243	433	260	274	657	649	723	523	893	211	99	915	1069	741	517	325	419	210	695	260	301	557	185	1091	1048	326	46	228	677	436	160	376	997	379	542	352	54
NDEL1	NDEL1	408	491	202	218	534	666	601	828	975	94	122	768	709	770	511	210	379	187	776	213	336	394	76	372	150	263	64	80	673	439	165	283	561	362	463	387	14
TCP11X2	TCP11X2	194	333	184	204	514	399	400	1795	534	64	73	528	678	554	417	273	362	139	476	109	373	482	229	593	877	190	89	187	450	251	106	256	429	293	471	362	41
LOC107987248	LOC107987248	47	102	48	43	124	106	75	222	168	20	16	203	162	199	117	70	82	60	201	41	45	102	24	100	129	63	5	8	114	95	28	45	87	56	55	66	0
CASTOR3	CASTOR3	414	751	309	443	1365	918	672	1457	1247	228	157	1639	1621	960	716	601	524	251	1194	294	418	618	309	850	353	441	131	265	785	729	268	580	1164	423	876	564	73
PAX8	PAX8	257	443	180	177	489	544	412	313	682	113	92	477	624	566	346	192	260	110	613	167	249	244	122	483	237	263	57	81	440	406	122	309	471	319	317	223	18
KANK3	KANK3	716	1214	520	623	2131	1398	1511	2909	2166	374	226	1953	2855	1858	1820	931	1088	759	2206	753	1306	1689	1071	2916	2942	690	204	766	1552	1417	454	969	1833	848	1398	1574	156
C14orf39	C14orf39	109	232	79	80	305	296	85	469	331	71	45	250	273	387	144	103	129	85	292	97	152	178	37	263	185	123	31	104	220	129	65	155	289	151	220	78	28
TCF7L2	TCF7L2	281	1689	789	853	2973	1840	1861	2015	3096	599	393	3694	4099	2398	1986	1178	1168	664	2482	835	1164	1623	949	2434	1781	812	198	628	2046	1552	496	1270	2569	967	1931	1538	170
ACP3	ACP3	335	455	244	228	823	529	467	1185	810	135	83	473	822	670	286	195	238	95	770	296	211	410	95	609	555	293	74	241	398	379	108	297	521	343	485	321	56
FAM149A	FAM149A	346	506	210	216	737	512	484	616	768	109	102	531	866	781	437	355	325	165	782	308	544	581	285	1016	682	267	27	94	522	375	131	257	307	365	456	208	28
NAGK	NAGK	188	248	104	112	431	286	240	359	490	72	63	296	297	419	164	131	189	90	369	54	41	161	75	151	270	132	18	48	316	189	67	149	342	203	285	265	3
MSX1	MSX1	238	445	204	239	730	534	429	1045	765	73	73	507	583	563	451	220	352	142	584	169	299	360	110	489	1182	214	15	113	483	361	145	366	952	255	485	347	32
LRCH3	LRCH3	187	249	95	107	303	363	280	275	405	102	42	340	285	380	222	51	130	41	278	103	123	160	236	153	58	109	48	83	239	202	36	128	104	178	159	131	13
ONE_INTERGENIC_SITE485	ONE_INTERGENIC_SITE485	226	380	151	261	703	535	468	1147	705	104	91	909	855	757	536	374	418	162	658	243	376	446	455	856	561	280	64	287	477	417	143	342	528	258	417	369	20
EFNA1	EFNA1	372	524	223	269	710	673	533	1123	956	191	129	1011	1053	798	520	225	277	96	617	168	442	506	312	684	682	325	55	175	552	367	156	310	489	355	425	323	12
LOC107986554	LOC107986554	470	839	352	438	1205	1028	898	854	1299	305	172	1308	1679	1078	593	393	537	238	1088	367	490	643	396	1214	1712	443	111	211	913	798	258	639	1270	393	741	474	39
ADCYAP1	ADCYAP1	511	688	322	375	1196	954	1552	1793	1266	168	140	1412	1488	961	952	509	587	307	1176	464	777	1069	440	1983	3723	486	139	619	1052	852	201	376	673	559	805	663	67
UBA5	UBA5	305	521	158	162	404	548	238	399	782	90	76	314	257	693	328	113	217	50	739	199	213	210	175	135	98	218	18	157	405	272	100	115	77	313	157	48	19
DDO	DDO	171	397	200	176	528	389	287	544	781	100	58	521	554	442	323	201	229	69	506	122	178	276	108	347	246	213	20	105	495	312	99	276	687	216	285	248	29
IGBP1	IGBP1	121	322	59	54	162	422	94	15	543	59	31	69	46	588	153	35	87	23	544	104	192	11	4	27	152	169	17	36	240	107	15	18	60	244	91	39	0
GSE1	GSE1	341	1620	912	978	2933	1905	2674	3276	2923	472	390	4269	3878	2476	1935	1124	1293	644	2507	947	1831	1918	1067	3465	4365	958	227	750	2099	1422	486	1200	2476	923	1677	1002	82
RTP2	RTP2	519	739	365	479	1297	1027	902	1614	1481	246	172	1605	1733	1093	733	687	663	356	1325	362	591	1041	753	2041	1346	534	133	401	944	902	304	742	1329	465	984	761	75
NAA35	NAA35	221	331	119	93	168	510	330	675	604	96	58	299	111	403	286	83	116	7103	501	145	322	221	65	236	182	236	32	70	470	313	121	222	1324	173	7518	25927	13699
ADM5	ADM5	476	761	377	383	1035	979	832	1898	1272	213	172	1505	1719	1004	765	581	682	337	1074	238	574	987	493	1350	1237	527	137	249	899	825	224	496	1249	540	866	727	104
FAM243A	FAM243A	103	145	75	63	203	200	135	378	329	48	53	251	227	255	137	126	161	49	319	119	172	209	81	482	481	88	32	73	155	138	35	75	81	181	180	106	10
MYSM1	MYSM1	197	266	95	130	324	385	189	516	463	56	33	177	210	481	168	127	175	54	453	69	81	147	50	264	126	152	36	56	341	104	38	106	207	160	114	32	0
FAM187B	FAM187B	180	331	164	168	569	355	440	822	556	78	24	512	526	452	440	186	251	90	440	147	174	334	242	623	660	199	44	107	277	357	95	195	349	182	318	193	26
CNDP1	CNDP1	412	904	402	431	1683	1199	994	812	1587	338	231	1276	1803	1287	916	612	818	396	1404	333	997	961	531	1910	2704	578	131	767	1332	760	266	606	1163	625	1178	1030	71
TP53AIP1	TP53AIP1	115	236	89	145	456	182	226	203	317	52	42	369	512	201	154	151	174	77	328	120	246	380	59	531	443	77	33	78	245	158	88	160	429	130	312	293	17
DNMT3B	DNMT3B	125	186	71	110	211	151	165	268	298	51	66	419	583	141	189	140	169	66	329	147	182	265	133	383	320	111	15	122	188	108	46	83	124	160	228	406	24
CCDC69	CCDC69	332	607	288	260	705	654	478	498	947	136	120	741	1020	916	394	250	236	185	794	408	228	468	256	713	833	349	46	238	535	292	108	190	317	334	379	203	13
ZNF577	ZNF577	267	491	233	253	752	647	452	672	829	117	92	931	825	805	385	386	500	246	743	200	219	407	171	550	403	274	75	521	576	342	108	170	382	346	528	511	76
MEI1	MEI1	183	181	72	131	254	313	224	512	461	59	38	220	294	318	286	172	162	91	394	124	66	141	94	105	39	145	13	46	350	173	63	142	378	97	212	133	14
DFFB	DFFB	441	658	322	364	1165	909	1166	2293	1280	250	146	1311	1569	1047	725	390	517	232	1010	338	570	727	514	1367	1228	317	125	182	862	571	180	341	469	313	736	417	71
ONE_INTERGENIC_SITE331	ONE_INTERGENIC_SITE331	473	757	417	396	970	827	599	1621	1133	189	149	991	1180	1095	834	501	569	265	1117	322	398	797	271	832	349	357	94	485	957	644	206	562	1168	508	969	822	71
BSG	BSG	525	922	371	423	1140	867	862	1961	1241	271	157	1561	1511	990	575	676	499	301	1300	596	472	970	552	1413	2096	467	142	256	1059	795	243	503	866	596	688	488	31
SMIM32	SMIM32	349	552	284	326	939	726	679	231	905	151	143	1426	1191	734	429	290	351	291	821	311	308	893	265	1089	936	273	78	193	418	576	130	377	836	280	821	504	78
ELOVL6	ELOVL6	347	657	219	264	765	792	674	1262	1006	163	142	597	821	774	836	295	330	270	882	272	928	599	296	1212	1238	445	59	180	624	505	176	455	966	416	999	2013	192
FAM168B	FAM168B	220	513	272	254	674	748	466	525	768	114	78	564	536	718	286	266	289	156	770	304	433	440	182	735	561	286	67	168	555	351	134	267	609	409	457	427	35
ZNF276	ZNF276	412	934	412	503	1277	1279	1093	1740	1428	198	199	1686	1415	1140	1034	571	642	290	1163	466	1076	855	692	1330	915	452	149	583	876	684	265	470	943	467	995	1126	79
MRM1	MRM1	267	571	243	305	883	680	573	453	879	148	87	911	826	731	509	249	379	161	807	267	540	555	228	1220	4157	278	86	67	665	424	95	279	362	361	629	563	33
PRTN3	PRTN3	560	1052	483	542	1535	1565	1414	1679	2048	253	261	1717	2134	1477	1257	590	905	313	1807	476	604	1319	770	1715	1441	636	125	369	1673	1116	328	805	2032	667	1086	865	49
TMEM202	TMEM202	522	695	295	272	936	751	926	1137	1386	211	104	913	830	1032	510	261	394	175	1232	283	492	454	255	880	1124	364	99	158	726	707	182	551	1145	396	668	569	56
ITGA2B	ITGA2B	537	617	318	265	788	878	580	743	894	97	110	841	943	842	308	189	304	120	832	220	546	486	188	562	487	253	68	80	633	449	154	305	588	362	457	427	52
USH1G	USH1G	93	157	56	101	374	178	190	287	225	36	30	155	143	179	230	53	133	33	258	61	139	99	27	107	58	57	3	3	157	112	29	99	166	128	114	66	8
PNPLA2	PNPLA2	315	502	242	267	721	616	662	564	828	114	95	797	877	473	514	333	318	199	769	292	374	501	113	908	1450	324	62	130	518	344	113	293	388	374	542	354	47
RIOX1	RIOX1	390	642	238	326	876	611	882	980	986	185	123	766	1165	724	456	293	370	160	840	310	468	413	217	579	734	206	72	380	808	465	152	350	888	400	528	394	9
SNX27	SNX27	193	378	159	179	446	469	423	547	519	53	52	167	246	517	305	169	211	73	624	133	580	339	186	905	2204	268	68	865	308	249	105	163	290	178	214	141	15
TMEM140	TMEM140	391	648	311	355	1458	823	671	1215	1128	166	114	821	1017	1053	567	292	432	225	1097	261	343	693	296	1138	812	371	93	392	824	547	187	368	856	488	723	442	63
KLRG1	KLRG1	287	385	191	233	662	566	281	319	794	175	100	957	994	603	508	434	420	187	650	210	344	696	434	1330	2031	293	57	270	493	372	173	410	967	294	473	472	26
LOC107986035	LOC107986035	334	524	290	305	630	540	716	853	837	120	91	782	836	598	523	325	313	189	781	411	360	573	438	767	564	271	49	329	495	433	140	331	686	258	699	587	53
AKR7A2	AKR7A2	290	452	158	180	519	469	342	238	721	138	91	972	863	592	387	187	258	180	581	187	213	392	287	754	599	301	39	219	674	363	122	242	558	275	597	609	50
DSCC1	DSCC1	261	348	139	105	433	434	246	196	492	106	45	213	238	448	276	61	96	43	491	178	121	228	100	327	548	176	24	87	301	224	72	121	70	273	222	69	12
AK1	AK1	163	280	90	173	384	381	274	334	452	47	64	518	493	434	283	75	157	56	358	125	173	253	72	250	112	99	13	55	250	195	75	133	238	173	176	174	14
RSKR	RSKR	471	619	293	252	909	849	1060	1383	1183	177	151	856	1077	1002	487	386	476	216	1087	224	648	523	227	879	1231	388	79	195	835	438	140	333	668	618	681	498	42
MEPE	MEPE	326	562	211	286	776	745	397	1082	1034	207	86	551	610	698	382	247	231	132	891	217	290	512	161	886	1649	298	72	280	685	441	150	317	614	432	561	508	26
RHEX	RHEX	497	1253	665	610	1687	1461	1589	1844	2300	280	258	1903	2150	1742	1297	667	887	454	1977	585	924	1090	408	1843	1868	646	179	812	1486	1089	382	1033	2256	727	1687	1449	139
CCDC14	CCDC14	436	1271	593	673	1841	1483	1535	1407	2198	292	252	1807	1830	1853	1080	692	874	377	1823	479	931	1203	467	1442	997	764	137	397	1609	1092	285	738	1261	746	1262	892	70
CTSA	CTSA	375	647	315	350	945	774	565	994	1099	126	105	653	677	964	438	302	368	153	962	284	553	625	377	987	753	316	65	286	678	509	179	321	550	436	520	357	21
RARS1	RARS1	350	647	158	129	359	619	158	252	832	84	33	101	103	939	196	94	114	37	793	186	113	132	50	46	89	246	36	39	504	193	38	39	77	332	73	17	1
RFC5	RFC5	396	648	140	136	347	945	238	136	1316	215	47	138	75	1081	247	48	189	42	1107	223	58	46	38	121	103	406	45	40	783	343	42	46	71	533	224	20	0
GUK1	GUK1	358	535	224	234	690	733	488	464	954	164	123	1038	1065	700	447	365	363	167	770	182	257	462	268	552	497	190	63	69	641	451	142	287	259	249	486	234	7
OR5T2	OR5T2	233	466	208	196	808	550	410	844	822	111	115	1268	1330	679	408	395	424	185	744	248	351	621	271	1045	1259	328	123	240	443	311	147	310	622	350	466	269	18
GIMAP7	GIMAP7	297	597	205	239	833	714	671	748	1023	140	86	880	900	781	613	243	315	145	797	243	478	422	209	639	864	356	92	287	733	461	143	349	938	366	785	601	51
NDP	NDP	516	1312	614	708	2132	1431	1517	2978	2204	393	263	2218	1984	1873	1263	810	863	558	1935	646	1076	1452	476	2216	2168	682	188	598	1512	1136	356	856	1818	900	1728	1500	163
RHPN2	RHPN2	324	463	202	196	685	621	883	1567	918	148	75	526	576	779	568	204	268	132	778	209	290	373	109	375	194	292	69	242	524	530	156	292	493	335	614	621	53
OR9I1	OR9I1	358	519	288	256	783	583	708	875	946	110	106	1106	1259	714	553	477	476	227	757	140	352	669	254	926	996	294	104	57	591	520	160	432	686	377	497	552	35
GAB1	GAB1	221	273	84	77	234	321	122	112	380	30	47	293	204	362	136	103	198	29	402	102	25	184	109	327	168	115	9	40	239	159	51	68	40	194	112	27	7
KCTD9	KCTD9	305	553	295	331	1016	505	267	283	697	143	91	890	976	693	437	380	498	282	633	240	265	475	291	844	1244	200	43	113	374	362	161	417	1204	320	1457	1368	277
DNAJC2	DNAJC2	443	627	235	176	727	685	225	263	1041	153	141	340	314	906	649	185	362	79	1007	274	295	268	104	102	25	284	43	18	725	396	109	137	73	472	507	151	1
CYP2W1	CYP2W1	367	548	265	297	772	821	602	896	1024	127	132	766	811	766	786	312	418	180	851	257	418	561	289	761	577	466	62	300	664	353	111	335	656	442	582	562	52
POGK	POGK	235	403	152	166	494	392	354	579	555	147	71	490	366	509	486	223	180	95	489	130	195	238	156	330	153	242	62	76	365	333	97	192	322	223	332	224	6
CISD3	CISD3	429	708	370	441	1166	1111	587	556	1332	184	133	853	1157	1069	695	401	498	190	1192	295	607	665	346	927	1198	494	117	82	917	618	179	375	800	529	835	804	43
MRPS35	MRPS35	227	409	128	134	337	506	146	51	704	55	69	113	108	417	265	84	83	27	683	160	148	238	129	211	303	168	22	14	452	192	113	150	95	241	258	136	1
MRM3	MRM3	313	525	174	241	771	519	272	1011	725	106	71	624	722	751	509	301	429	97	651	99	454	358	134	460	324	286	86	42	495	324	107	237	340	176	506	470	63
AGRP	AGRP	512	966	347	420	1140	1152	1401	2830	1713	241	187	1370	1528	1434	1262	662	624	331	1423	420	624	709	369	1117	1786	507	148	353	1084	815	245	436	953	572	744	769	49
COX4I1	COX4I1	422	664	223	230	535	893	295	393	1083	225	120	514	487	969	381	178	239	105	1005	154	415	754	483	1214	1014	357	41	191	909	531	183	288	415	396	631	358	4
CST7	CST7	381	662	348	390	1155	712	783	1227	1160	153	211	1878	2065	960	542	506	532	260	1158	264	623	646	188	1002	1232	399	101	299	810	589	221	637	1204	362	549	558	80
ONE_INTERGENIC_SITE25	ONE_INTERGENIC_SITE25	575	946	441	491	1430	1118	944	1697	1515	286	231	1942	1873	1353	961	759	817	385	1231	427	562	1150	787	2058	1405	450	166	441	1010	738	265	688	1306	665	866	575	54
BAG1	BAG1	412	752	267	338	1022	959	976	1430	1381	248	164	1326	1206	1044	769	522	435	289	1249	412	444	415	295	468	532	372	70	228	1044	722	262	567	1276	366	885	663	103
TMEM104	TMEM104	247	964	364	549	1378	1079	796	843	1571	290	180	1279	1481	1327	985	618	671	245	1357	462	683	830	448	789	507	617	126	349	1144	742	243	467	833	669	1048	804	67
KLK6	KLK6	412	576	283	286	1017	747	571	1074	1121	216	130	1591	1849	989	844	577	594	348	1010	352	335	644	228	1495	960	345	85	365	781	562	222	518	1177	547	792	612	66
KLF18	KLF18	433	777	288	304	890	992	825	1382	1219	149	150	1238	1129	1197	811	355	519	263	1179	214	601	586	322	1152	1314	444	110	218	1007	556	146	377	707	452	545	504	45
MYOM3	MYOM3	279	548	240	221	680	450	404	348	713	85	70	500	582	648	318	208	249	161	658	145	321	464	304	858	1045	230	45	278	492	257	117	258	583	260	532	569	72
NUP37	NUP37	94	178	44	28	125	127	60	294	258	26	20	21	32	200	142	114	85	50	261	58	49	107	24	196	153	125	7	83	168	62	21	49	35	161	88	72	8
SLC44A1	SLC44A1	244	370	152	191	556	432	384	907	620	91	67	437	412	512	307	212	224	110	504	135	253	450	125	271	394	258	34	114	408	272	98	211	398	220	325	429	61
PRAC1	PRAC1	212	383	179	201	578	465	403	758	657	117	80	731	659	511	323	295	273	144	665	216	283	387	175	612	465	248	30	82	322	313	114	279	693	174	378	264	40
ANGEL2	ANGEL2	468	917	388	358	971	890	736	1469	1341	198	141	1286	1218	1192	930	370	439	218	1075	261	604	416	287	699	543	448	96	121	900	692	280	500	975	527	972	903	75
LPCAT3	LPCAT3	238	465	183	205	531	480	586	999	771	141	107	486	487	709	383	296	368	319	618	106	549	499	199	352	219	276	43	117	363	320	101	203	270	291	496	327	328
TEP1	TEP1	412	869	350	404	1151	847	787	817	1353	171	137	1032	1217	1013	610	429	542	287	1060	248	363	458	258	631	834	320	94	329	909	401	172	447	897	403	726	515	48
BAX	BAX	230	300	215	143	447	516	578	1047	597	91	76	413	524	424	510	270	279	124	559	164	126	255	175	430	225	197	77	278	558	297	113	198	512	260	390	403	58
CRISP2	CRISP2	273	542	192	237	916	483	368	839	814	142	76	506	642	748	479	237	313	221	676	171	377	436	260	937	1670	322	36	160	535	304	113	267	517	329	459	555	191
CYTIP	CYTIP	497	630	249	303	763	751	632	560	1128	185	103	819	844	1088	435	318	364	233	944	301	290	542	174	711	1137	364	86	304	674	489	195	390	671	385	559	325	25
FAM170A	FAM170A	189	377	125	146	455	458	280	549	564	116	47	594	635	506	239	235	291	81	506	158	316	450	172	690	370	176	38	21	421	255	77	236	418	263	270	292	21
ZNF521	ZNF521	279	337	197	190	646	504	426	591	664	120	85	620	690	447	408	313	371	101	509	238	345	423	204	721	469	196	42	162	474	305	99	194	469	269	384	292	0
RTBDN	RTBDN	457	647	322	359	1167	945	819	1019	1183	263	145	1364	1400	994	576	576	525	266	1033	337	631	772	290	1286	1746	329	132	575	721	737	243	561	1057	436	888	788	81
NR1H2	NR1H2	255	463	212	211	650	552	392	579	751	107	62	687	626	652	547	259	427	193	710	289	300	433	125	434	198	227	39	189	446	363	112	231	588	221	712	816	77
ACTR3B	ACTR3B	288	456	205	157	655	504	377	889	732	152	63	639	536	549	389	255	231	148	800	199	122	595	316	896	813	307	45	282	497	384	136	286	452	283	399	301	39
SLC23A3	SLC23A3	255	538	188	199	511	553	375	449	835	161	72	449	555	618	538	137	197	76	689	129	357	334	80	335	276	355	13	92	564	383	158	411	803	341	566	318	9
ANGPTL6	ANGPTL6	135	205	54	92	268	414	337	251	424	86	45	452	333	332	223	111	130	108	407	143	173	294	108	224	78	112	32	30	217	180	53	116	302	204	344	295	14
PPIAL4F	PPIAL4F	442	613	242	257	881	806	675	1036	1185	170	136	1235	1218	978	526	398	427	205	1006	345	403	616	281	987	697	311	50	261	715	438	222	377	944	500	782	607	48
PDCL3	PDCL3	166	233	57	57	168	327	96	215	336	62	21	85	105	309	72	57	94	36	278	147	38	159	61	298	250	68	9	47	238	115	41	46	46	200	205	121	12
PKN3	PKN3	291	740	331	351	978	892	1199	2075	1247	296	142	1493	1219	934	822	479	727	332	979	338	750	977	404	1260	657	421	144	229	669	667	219	444	883	586	634	431	41
OR10H1	OR10H1	392	659	343	369	1212	747	554	852	1191	293	164	1291	1561	1141	981	615	518	228	1056	272	456	854	283	1126	1460	530	88	309	738	527	206	434	796	555	916	717	41
MRPS26	MRPS26	303	445	181	169	425	559	259	116	778	100	82	561	468	667	335	104	219	64	781	197	219	311	324	340	77	264	49	81	569	441	145	217	386	257	460	239	6
SYTL4	SYTL4	460	713	317	307	816	852	802	3127	1273	205	154	1092	1163	1177	821	531	456	372	1076	373	459	721	326	1014	455	316	87	102	685	632	229	505	1011	544	657	801	117
TLNRD1	TLNRD1	588	925	413	490	1409	1130	1392	1653	1350	310	181	776	1045	1147	572	425	475	222	1343	229	561	906	267	717	560	483	80	314	1003	728	207	384	496	640	1264	763	58
PIH1D2	PIH1D2	433	809	383	383	1232	1137	953	1339	1581	291	182	1338	1404	1262	907	437	468	291	1169	326	601	882	458	1797	1785	542	102	317	980	827	226	599	1239	478	943	672	151
MAGEH1	MAGEH1	339	756	255	321	1045	804	1100	999	1275	212	133	1038	1390	1183	750	514	623	252	987	320	399	618	240	1117	954	398	102	115	843	563	180	444	883	513	645	424	54
GPC1	GPC1	619	870	498	438	1507	1015	1763	1808	1667	281	190	1465	1330	1273	1034	472	508	299	1393	576	679	937	509	1369	1795	520	182	263	955	724	258	544	1057	653	790	531	58
SH2D4A	SH2D4A	657	860	529	417	1269	1214	1043	1936	1614	269	242	1548	1826	1344	1061	760	723	457	1476	360	1067	899	430	1775	1329	501	141	985	1099	803	284	681	1816	540	985	838	54
SLFN14	SLFN14	257	546	192	244	690	646	330	745	856	110	61	522	477	539	530	272	296	122	700	204	338	449	238	923	1628	296	77	102	480	340	115	253	459	329	448	362	19
OLFML1	OLFML1	381	663	246	312	1017	653	646	1689	1169	192	121	665	957	955	786	502	588	231	982	347	700	479	607	686	488	362	97	352	699	505	151	295	642	492	577	777	42
LOC107985103	LOC107985103	279	298	149	186	495	469	428	806	733	123	60	562	976	372	651	224	305	146	683	267	622	470	195	776	617	211	39	167	562	230	103	251	467	286	414	344	10
DDRGK1	DDRGK1	467	724	307	357	948	921	690	901	1188	215	115	921	1122	997	583	308	401	161	967	262	356	515	381	778	299	394	100	148	772	534	163	289	554	379	451	199	13
TMCO4	TMCO4	409	672	249	322	796	871	593	732	1190	200	68	730	725	1117	705	337	471	161	1000	250	364	442	210	924	660	389	65	70	712	456	169	403	884	451	550	447	44
DNAH17	DNAH17	312	471	292	270	779	516	411	375	854	137	81	512	445	686	409	137	206	95	618	196	125	280	134	335	155	258	60	36	545	392	100	241	494	330	433	257	35
TIMD4	TIMD4	202	313	152	136	474	454	282	338	525	89	65	362	405	446	384	165	194	120	437	143	254	240	108	491	535	176	60	159	302	205	83	254	489	170	289	215	13
ACAD11	ACAD11	413	639	295	289	1030	727	645	799	1149	147	126	1130	969	819	771	414	456	261	1000	389	499	649	244	1048	1182	341	103	221	813	584	183	528	1013	467	621	632	55
MMP25	MMP25	266	1165	437	487	1510	1108	1079	1506	1819	216	199	1398	1391	1454	842	444	608	364	1607	413	620	1092	356	1582	1825	595	85	340	1270	687	209	513	1062	557	1070	803	87
CCNL1	CCNL1	480	615	228	230	583	771	415	516	1166	252	81	548	477	1017	434	184	331	85	1055	179	438	518	155	428	357	446	46	155	666	457	122	166	155	377	412	264	18
PRDM7	PRDM7	232	339	150	143	456	440	455	387	663	102	65	401	393	367	249	190	157	116	450	257	209	256	97	451	238	137	56	50	412	242	82	237	479	220	408	331	19
CDHR1	CDHR1	399	586	222	243	592	799	645	636	978	156	89	556	672	850	608	262	382	157	861	236	422	436	392	690	389	316	101	100	636	386	110	277	530	350	420	273	47
ELAVL1	ELAVL1	299	448	224	248	639	661	498	648	881	148	111	314	428	834	374	155	244	105	757	259	317	488	178	1012	1111	288	81	178	687	369	102	154	218	345	314	169	19
B3GNT4	B3GNT4	278	458	187	193	564	452	361	604	742	157	119	619	642	506	501	181	213	109	656	210	255	256	139	320	164	188	74	168	373	260	101	194	438	202	323	153	20
TAF12	TAF12	346	471	111	153	390	678	342	504	1018	139	41	155	154	774	358	71	221	30	854	209	152	204	23	177	199	369	32	60	618	264	38	23	12	385	76	11	0
ZNF541	ZNF541	194	342	179	178	669	382	277	382	620	76	61	284	447	407	270	114	200	70	618	197	197	368	175	249	201	147	17	63	447	234	78	201	445	129	310	224	14
CCT5	CCT5	199	496	171	199	575	368	259	460	786	97	63	318	277	614	281	122	171	40	611	170	123	290	103	270	194	257	39	6	397	208	53	53	79	285	114	21	2
ASB16	ASB16	421	577	230	258	878	733	618	1025	987	174	87	1002	990	717	624	296	360	173	881	323	390	521	153	814	736	333	66	205	601	506	128	276	495	399	389	358	9
AMY1B	AMY1B	163	304	115	152	410	304	135	91	444	82	36	377	511	328	141	192	153	41	281	18	117	134	55	258	1088	156	42	24	272	121	26	44	126	133	107	35	0
CELF3	CELF3	349	573	301	273	1020	829	643	764	931	115	66	641	694	865	645	355	362	256	913	109	196	459	376	553	483	287	43	163	652	516	157	353	868	378	654	633	79
TIMP3	TIMP3	536	701	235	334	866	729	527	873	1076	207	146	908	1107	800	559	401	367	185	861	216	462	624	340	787	894	447	74	281	748	595	174	524	794	419	603	408	39
GPRIN2	GPRIN2	450	672	288	338	988	758	518	335	1143	191	166	586	819	1002	509	294	356	178	962	238	374	326	149	429	188	411	84	188	698	512	145	304	532	516	563	280	25
MYMK	MYMK	460	1289	601	685	2294	1409	1935	3406	2289	303	270	2813	2839	2083	1613	1121	1109	600	1928	542	914	1607	828	3049	3108	639	264	500	1510	1240	355	1019	2011	838	1634	1465	106
SLC2A14	SLC2A14	87	196	110	139	367	196	74	54	273	43	50	366	356	176	250	119	135	70	296	72	327	161	49	250	101	111	22	67	162	223	39	111	274	111	213	198	6
KLHL12	KLHL12	428	726	247	294	965	809	893	1249	1283	204	147	596	855	971	579	276	482	155	1025	261	580	491	351	935	796	272	114	507	776	653	174	334	549	449	563	367	15
ERGIC1	ERGIC1	437	507	220	258	722	636	627	1948	1070	152	118	1158	1148	815	526	408	472	189	831	316	340	500	327	545	413	268	114	121	741	431	153	327	635	479	628	507	50
AGO4	AGO4	314	646	242	260	1009	797	616	888	1069	191	124	857	732	950	417	280	428	146	928	326	497	535	415	1182	520	319	75	154	742	533	181	353	574	440	621	574	44
CYP4A11	CYP4A11	361	699	284	366	1167	739	602	970	1157	194	134	1034	1105	1121	750	327	431	215	1129	361	529	1003	371	1759	1575	385	80	389	673	525	180	317	621	442	475	247	43
MEGF8	MEGF8	424	728	288	437	1314	935	708	920	1200	186	151	1261	1480	1283	916	620	613	429	1201	438	670	900	692	1855	2488	438	107	324	987	692	229	494	1064	426	876	775	167
ZNF763	ZNF763	281	548	251	234	708	638	531	2175	1044	134	131	1053	1128	733	621	280	351	176	683	335	650	553	175	1280	2075	251	88	239	583	314	133	278	465	310	619	353	83
LCTL	LCTL	421	541	202	185	585	666	531	900	1017	197	108	654	811	782	405	236	237	174	890	266	236	509	247	514	342	307	67	184	833	563	160	477	822	449	733	551	44
FPR3	FPR3	256	530	253	205	516	544	570	461	761	148	72	790	1085	526	408	338	389	184	626	180	461	602	241	1157	1090	212	73	399	487	260	99	253	375	263	446	423	40
TMEM151B	TMEM151B	248	353	156	161	373	521	583	461	739	163	121	896	1120	593	510	308	339	222	619	177	373	417	323	1016	1795	191	75	128	481	455	157	350	684	286	364	267	31
MYBPC1	MYBPC1	277	484	167	161	593	457	401	556	850	146	58	439	637	633	562	354	323	169	675	271	345	386	238	617	918	330	59	232	593	374	112	226	456	327	359	152	23
MED13	MED13	354	641	314	336	1142	791	849	1469	1098	206	136	1189	1265	945	724	421	402	246	910	271	432	663	204	835	1106	328	118	351	692	439	201	572	1267	361	663	572	47
PTPRJ	PTPRJ	259	413	163	129	445	473	249	329	656	56	49	305	370	656	256	212	126	94	637	202	168	247	87	390	272	240	70	125	454	270	116	236	568	244	301	276	8
BTBD19	BTBD19	231	541	198	254	566	681	616	1203	871	152	75	795	957	700	536	205	273	122	769	220	517	538	201	934	1256	300	46	209	588	431	136	314	752	359	573	514	53
MMP28	MMP28	441	593	216	189	696	558	339	726	1108	179	90	921	1161	838	871	436	492	229	809	359	413	659	242	1962	3529	248	76	332	581	398	131	374	783	330	505	366	32
ZMYM4	ZMYM4	121	263	99	147	315	308	212	252	404	63	22	124	152	457	116	102	103	36	372	109	249	218	119	352	998	106	24	103	205	154	92	227	352	143	117	48	0
SP7	SP7	145	355	106	132	295	349	125	56	429	56	33	230	284	336	227	67	144	42	406	99	105	168	53	135	93	158	9	32	344	181	64	239	402	161	198	160	0
F12	F12	345	515	180	209	470	558	493	907	770	121	90	636	770	684	318	220	310	152	651	191	318	243	154	358	299	301	67	157	641	302	111	231	401	287	491	494	16
DKKL1	DKKL1	103	241	108	135	450	341	245	438	429	82	78	239	233	374	321	133	199	44	339	109	168	309	87	441	424	125	27	55	249	93	51	124	131	125	212	151	9
BET1L	BET1L	429	633	250	278	948	673	455	1005	847	165	117	1011	749	837	399	295	354	98	687	282	505	411	197	851	507	244	55	162	580	502	209	497	805	359	544	447	7
EMCN	EMCN	169	248	109	104	498	301	150	173	490	51	29	403	317	352	240	208	199	93	418	71	222	227	65	282	140	124	30	140	332	167	72	164	411	170	227	189	11
C6orf58	C6orf58	226	361	121	135	444	529	311	340	725	87	85	240	343	530	375	260	240	94	682	132	258	252	148	369	257	263	80	338	539	309	133	275	404	228	269	207	13
ERVH48-1	ERVH48-1	225	467	190	192	837	627	286	522	857	178	83	746	884	750	406	248	305	129	722	126	248	433	97	883	729	206	59	60	515	242	115	262	658	279	404	259	34
FAM124B	FAM124B	213	406	169	214	675	402	296	300	572	146	46	594	589	410	283	163	151	90	492	159	154	318	150	671	1325	134	29	73	354	245	94	204	542	282	322	263	20
ATP1B3	ATP1B3	429	696	245	218	838	656	400	761	1005	179	73	531	687	805	598	319	315	130	884	231	509	440	287	616	619	425	67	42	572	389	147	312	553	389	446	281	27
HAUS6	HAUS6	100	121	18	11	22	167	16	3	240	26	5	24	14	156	21	1	39	1	276	31	0	19	3	20	4	57	10	0	178	91	20	36	85	43	52	10	0
UTRN	UTRN	367	601	297	393	1059	687	552	813	1030	156	125	917	1220	838	753	445	412	231	929	285	532	701	260	1218	1198	288	47	199	695	393	145	361	728	462	577	525	55
LOC107985524	LOC107985524	263	337	212	227	579	508	298	413	661	70	79	377	607	570	331	338	338	143	563	179	322	220	111	274	170	168	60	79	535	391	120	315	733	350	486	376	35
ZBP1	ZBP1	462	799	290	339	1022	836	798	952	1147	205	140	989	1256	979	609	498	592	283	1112	323	339	737	433	935	574	364	94	298	798	585	208	436	894	435	1029	1039	123
BTN3A3	BTN3A3	490	775	362	462	1192	887	683	647	1247	245	206	1430	1218	984	755	441	398	291	1047	304	563	732	516	1158	1534	430	87	247	870	511	183	414	819	547	904	737	101
ZNF285	ZNF285	221	401	203	200	649	464	335	443	617	77	78	377	389	456	305	210	366	123	513	105	290	347	230	701	3876	233	58	60	377	245	75	203	396	154	399	411	40
SLC6A7	SLC6A7	500	723	321	356	860	1020	1055	1372	1336	254	138	1391	1485	1004	697	451	544	281	1104	376	432	770	259	752	280	464	118	268	914	593	156	396	826	528	1177	839	72
ABHD17C	ABHD17C	469	556	452	514	1369	993	1216	967	842	234	173	1563	1038	968	762	544	483	215	924	369	764	739	391	1097	635	543	129	112	673	832	274	644	621	498	1030	600	58
CAAP1	CAAP1	215	385	224	244	790	435	316	533	650	58	73	328	489	461	312	202	193	107	597	107	197	358	123	339	149	225	58	47	409	224	114	346	823	173	551	411	43
HOXB5	HOXB5	289	539	283	392	905	669	537	814	960	157	157	858	1363	915	555	503	605	232	821	207	344	714	434	965	1026	323	61	149	626	454	139	370	599	287	471	293	42
DMTN	DMTN	210	373	174	185	545	406	196	198	596	114	68	485	650	344	510	266	190	136	487	137	247	314	115	518	373	223	44	102	460	239	60	187	373	238	353	423	20
APOL5	APOL5	116	534	233	237	824	515	429	729	933	176	86	867	1312	893	424	412	438	259	814	145	343	472	115	1079	785	241	97	132	627	419	155	344	772	293	731	654	155
LOC107986215	LOC107986215	355	436	177	215	553	500	490	798	825	150	79	785	804	739	363	249	290	154	693	190	452	452	256	588	1014	263	63	193	514	469	157	357	809	293	639	454	18
ZNF263	ZNF263	275	501	225	312	779	555	651	982	788	167	95	654	601	753	406	275	222	166	777	262	317	369	202	519	518	260	68	273	580	530	154	309	704	366	488	326	27
SLC25A52	SLC25A52	396	689	273	271	1112	834	755	987	1117	210	156	956	1352	880	882	455	486	265	988	496	417	655	344	1089	926	361	103	178	749	537	166	369	637	372	605	407	35
DYNLT3	DYNLT3	450	437	278	365	1169	683	886	934	929	133	143	1165	1148	826	675	520	478	275	756	271	662	637	394	949	929	453	99	174	683	514	145	382	644	382	529	523	55
NT5C2	NT5C2	469	714	373	451	1284	870	879	1202	1397	188	212	1527	1237	1042	637	470	506	270	1081	293	660	796	205	1041	752	388	79	526	905	613	222	540	1263	607	1231	1253	75
RFWD3	RFWD3	217	381	153	129	390	387	284	250	556	95	53	283	355	499	290	145	199	64	492	53	256	163	106	293	88	240	9	25	354	270	73	164	294	281	190	132	8
M1AP	M1AP	372	661	228	263	939	672	365	750	911	145	76	660	582	761	443	215	302	115	784	183	548	372	160	623	506	252	44	178	604	330	118	264	591	330	467	314	38
H1-10	H1-10	216	475	169	177	508	493	237	219	683	108	61	656	762	565	267	284	307	147	692	221	204	316	152	442	411	214	27	177	456	328	116	271	592	229	355	287	11
GOLGA8B	GOLGA8B	73	113	77	51	188	118	113	157	232	44	40	287	253	188	67	75	99	45	205	35	51	108	51	174	248	59	25	2	142	100	40	73	157	113	238	253	30
CMPK1	CMPK1	327	860	283	263	486	974	167	478	1493	239	140	317	203	1108	524	73	269	43	1237	473	429	496	153	121	37	481	98	122	1160	563	261	462	311	544	832	374	1
SLC35G1	SLC35G1	178	245	90	117	466	325	157	110	436	90	54	366	553	336	157	94	148	38	417	111	204	150	69	247	244	144	31	21	231	209	64	119	221	141	177	133	4
ANAPC4	ANAPC4	179	370	77	72	194	413	82	154	548	84	17	56	43	423	230	30	77	18	539	101	52	67	39	93	38	163	18	108	324	59	10	16	19	204	20	6	0
KRT25	KRT25	124	180	109	104	351	258	141	205	357	69	34	422	613	325	275	126	189	76	350	133	271	174	53	255	188	157	23	89	250	206	60	164	216	206	237	174	7
ADPRS	ADPRS	411	711	395	465	1107	1029	819	2308	1286	230	125	1186	1158	935	846	412	586	261	1210	375	471	682	407	1015	1194	454	118	225	833	561	232	392	750	408	697	698	51
HRH2	HRH2	277	392	182	183	439	533	457	1446	863	146	83	1042	1105	662	653	345	340	151	656	155	275	564	127	760	480	269	87	169	463	296	98	273	328	300	500	351	25
CRYBA2	CRYBA2	256	531	275	225	716	503	559	1149	785	130	91	595	714	740	446	408	438	199	774	166	377	291	369	473	640	241	50	417	644	474	138	340	865	358	513	475	57
CA5A	CA5A	338	730	266	301	962	823	675	1083	1199	170	148	1294	1304	1168	738	351	404	164	1046	398	457	743	136	776	367	375	104	176	807	483	144	284	781	415	657	381	45
H2BC7	H2BC7	477	586	200	206	404	640	540	563	991	171	98	454	327	904	248	202	329	98	663	91	268	306	119	533	490	226	46	5	567	421	166	243	410	330	343	164	16
LHX3	LHX3	497	1119	707	569	1715	1201	1191	1396	2152	361	274	2076	1857	1671	973	708	847	568	1515	411	582	757	889	1522	1507	639	204	238	1583	1150	434	932	1646	796	1244	1015	131
NXPH2	NXPH2	333	694	310	262	729	734	590	571	1087	115	82	434	515	962	390	208	257	110	995	222	323	668	328	614	653	289	41	204	745	549	174	335	848	464	532	334	24
C3orf85	C3orf85	283	574	245	236	775	559	423	720	751	131	96	451	637	697	620	300	328	172	693	222	211	464	330	1128	1755	266	41	57	567	430	130	330	588	387	436	344	14
LPXN	LPXN	315	548	256	171	585	530	517	434	829	173	82	618	687	648	504	300	307	205	666	234	319	292	104	380	272	219	49	55	492	323	103	211	575	271	295	222	42
HOXA7	HOXA7	185	325	176	204	627	290	149	644	558	109	68	500	570	439	359	146	255	69	395	165	379	363	212	596	852	192	55	86	260	183	79	208	222	141	269	187	24
CARMIL3	CARMIL3	486	818	475	431	1089	1079	849	892	1336	228	171	1347	1369	1049	635	587	720	316	1208	282	889	743	372	917	649	413	133	430	935	652	177	378	718	490	946	543	68
CHAMP1	CHAMP1	305	451	166	158	593	453	289	507	795	132	69	501	491	487	399	158	173	97	589	142	181	337	186	301	294	241	36	54	491	259	110	229	522	218	404	307	26
PPIF	PPIF	447	615	308	357	1117	821	475	528	1197	175	75	881	902	985	619	321	467	222	1136	413	440	520	266	658	613	381	66	148	681	458	167	407	629	306	405	238	32
TFB1M	TFB1M	285	557	229	319	594	575	171	244	1099	180	137	324	118	747	496	49	230	19	914	185	456	533	139	488	113	374	35	80	647	526	213	432	326	333	644	389	1
HGD	HGD	245	533	185	194	524	657	413	657	728	113	60	389	423	638	393	183	213	82	605	155	181	308	149	356	250	257	38	218	479	241	99	229	241	318	282	167	8
ATG101	ATG101	162	237	103	140	415	285	118	175	509	88	45	338	331	408	376	164	209	70	379	107	126	138	46	238	238	135	17	100	388	228	55	99	107	91	180	126	12
CHRNA10	CHRNA10	389	677	269	316	893	860	786	1727	1152	206	120	886	945	927	667	494	555	253	1082	355	443	855	489	1285	1024	341	91	323	950	687	231	501	1164	465	622	564	39
DHRS2	DHRS2	195	324	167	166	518	411	209	231	561	118	48	329	490	488	292	148	155	61	422	164	166	191	92	361	371	144	22	85	332	185	43	97	139	211	216	118	5
NPL	NPL	177	269	121	117	450	367	113	520	595	118	61	467	493	617	500	179	236	91	428	124	240	226	37	359	312	131	34	111	300	250	54	186	305	290	325	290	32
LOC107987004	LOC107987004	322	558	314	365	933	702	734	937	1056	185	132	1558	1360	848	739	441	523	285	1013	301	508	777	362	1709	1781	320	68	200	726	672	193	536	1134	287	876	675	81
COX5A	COX5A	300	478	196	215	516	564	121	285	793	93	69	378	331	578	299	69	133	28	608	137	357	410	115	562	291	241	37	30	575	443	106	208	299	251	462	377	13
MINK1	MINK1	623	1040	548	595	1624	1042	1003	1126	1859	314	214	1490	1525	1464	1022	716	833	328	1790	735	662	893	557	1362	1407	638	150	500	1190	903	252	487	780	669	661	612	51
GMFG	GMFG	272	436	188	184	571	469	276	394	660	64	65	498	475	466	510	128	161	82	552	186	338	470	176	794	866	248	70	145	470	281	102	263	571	229	405	232	24
C20orf173	C20orf173	299	357	193	249	615	471	490	753	685	111	63	675	902	629	332	176	290	94	627	221	340	472	207	959	851	245	31	124	530	287	97	186	353	254	313	231	20
CMTM7	CMTM7	579	773	357	482	1307	1116	1103	1036	1431	230	163	1524	1528	1239	963	574	561	394	1242	329	663	975	404	1556	1884	456	118	221	898	667	202	523	1320	489	994	975	89
CCDC88A	CCDC88A	231	446	193	203	638	503	540	1244	773	154	69	454	604	649	405	164	267	88	830	178	544	444	89	637	235	327	54	196	481	376	130	283	524	407	437	251	11
PECAM1	PECAM1	188	190	71	111	262	274	238	479	323	56	17	302	325	172	200	76	88	38	301	121	70	80	39	165	163	104	20	21	261	129	60	105	119	133	77	39	5
MAP2K6	MAP2K6	447	785	329	347	1015	865	545	581	1126	214	119	1207	1303	1223	574	319	458	233	962	273	297	541	136	650	637	349	60	353	825	373	174	302	518	432	605	594	61
CCDC9	CCDC9	507	791	341	404	1155	833	725	761	1412	143	144	1227	1415	993	797	543	564	283	1114	345	571	699	364	1115	1098	429	123	368	831	619	201	436	854	513	824	555	68
CAPRIN2	CAPRIN2	67	167	52	47	149	163	206	484	217	21	15	97	26	202	94	54	49	27	223	39	38	135	49	279	135	46	11	37	128	109	54	79	52	100	107	44	1
RPL24	RPL24	158	260	34	22	102	189	27	5	363	16	7	1	2	316	23	21	20	13	282	33	3	1	47	8	2	106	0	2	191	66	3	5	8	122	19	4	2
DMRT3	DMRT3	477	723	425	480	1274	868	863	1048	1327	197	179	1286	1272	973	812	497	592	271	1129	351	705	1249	542	1611	1353	400	103	340	1028	802	273	685	1442	433	1214	1076	73
CNOT9	CNOT9	390	547	197	217	359	869	406	351	1152	187	132	444	480	907	293	99	185	67	975	215	329	385	232	647	420	291	49	118	683	582	167	464	879	374	803	528	28
ZDHHC15	ZDHHC15	222	314	150	173	504	389	292	212	648	115	95	509	652	672	480	369	263	179	593	136	333	311	165	515	260	193	28	104	361	257	68	200	305	245	386	349	49
COL14A1	COL14A1	314	475	267	174	705	458	384	492	653	80	76	579	832	790	397	251	339	150	663	192	245	373	90	790	1165	263	46	125	670	343	119	269	624	229	525	356	24
NHP2	NHP2	571	1019	434	485	1469	1178	901	1881	1907	346	183	1033	786	1548	1144	433	751	277	1549	504	745	1061	351	1414	1050	557	136	214	1321	763	144	154	214	689	519	187	5
ARHGAP18	ARHGAP18	318	539	154	168	455	614	374	630	940	122	103	477	693	896	544	270	428	118	763	232	357	501	223	563	619	232	30	193	661	408	132	354	637	356	403	313	38
IMMP2L	IMMP2L	273	569	312	302	843	643	554	1023	768	113	78	711	747	608	422	213	262	131	670	128	563	488	284	885	610	254	43	174	636	373	123	343	611	393	630	504	87
SCNN1G	SCNN1G	278	454	183	238	662	569	521	828	870	141	134	1155	1146	779	305	326	350	140	748	247	326	649	235	728	855	234	67	248	516	361	154	392	741	328	519	446	19
ACSS3	ACSS3	407	636	420	390	1108	895	733	794	1122	275	145	854	1289	1177	800	446	466	213	1105	368	371	576	172	860	835	295	122	230	768	524	174	423	779	351	513	434	54
DDX46	DDX46	277	415	78	61	226	448	82	134	623	29	13	40	13	504	46	25	22	5	471	91	25	6	57	2	1	189	25	23	450	211	12	6	2	291	27	9	0
LRCH2	LRCH2	201	383	135	182	497	440	473	671	608	81	61	434	495	603	378	161	338	98	579	146	380	467	129	898	1437	152	42	140	400	369	111	212	312	191	388	334	9
ZFHX4	ZFHX4	220	305	114	133	437	363	234	306	471	117	50	459	380	372	433	139	143	84	346	113	389	242	78	625	1167	101	61	294	275	243	80	129	243	154	280	229	21
CGB1	CGB1	248	781	348	400	1170	937	816	1495	988	187	113	1242	1277	913	869	506	590	272	910	375	617	773	435	1211	1139	387	82	512	616	614	199	494	984	457	742	495	33
MBD3	MBD3	301	523	254	247	898	558	738	863	949	117	129	860	1052	713	397	429	455	253	763	182	244	537	169	974	1039	260	67	156	659	384	140	396	869	390	649	475	69
GPR88	GPR88	404	702	255	296	853	804	800	1042	1067	168	135	840	1367	956	800	397	571	250	905	230	365	681	425	1285	1310	360	50	128	583	580	214	480	1002	420	683	508	54
UBXN7	UBXN7	163	264	150	144	408	343	157	445	373	70	29	179	158	275	192	65	93	44	302	138	264	166	59	194	97	152	29	40	319	127	58	130	128	161	222	187	32
CABP4	CABP4	332	575	262	348	1049	696	724	702	922	172	137	1360	1282	726	1020	482	475	348	914	285	634	859	272	1362	1034	246	118	707	736	534	183	473	1557	305	771	851	116
FAM25E	FAM25E	216	395	198	159	708	457	255	356	833	101	78	727	643	468	408	217	235	155	624	188	332	362	136	703	815	223	47	85	471	307	114	235	685	258	374	305	74
SMPDL3B	SMPDL3B	236	504	189	278	657	648	563	724	906	130	103	566	790	678	453	301	272	277	889	292	222	605	357	1128	1315	269	70	106	538	372	139	257	380	393	745	995	259
KCNE3	KCNE3	229	411	181	166	791	543	355	381	768	124	76	587	558	574	243	234	265	159	663	236	356	345	212	741	875	190	49	126	510	378	101	275	575	306	441	413	20
FANCF	FANCF	268	549	239	232	763	549	406	679	765	111	65	487	377	784	439	191	257	59	584	282	342	457	255	574	446	274	41	115	506	274	90	231	323	282	400	265	11
ZNF80	ZNF80	194	290	126	137	394	378	188	313	561	108	44	362	552	454	297	294	226	66	485	114	174	245	111	548	504	235	32	89	156	127	40	149	407	157	183	138	5
SAAL1	SAAL1	277	631	191	225	642	595	439	988	893	167	76	431	617	757	385	251	284	117	799	117	196	309	350	588	418	244	45	179	546	288	108	226	284	290	354	349	25
FOXS1	FOXS1	167	207	146	144	463	285	364	419	502	47	61	408	497	334	288	178	137	99	344	137	137	205	97	323	233	131	33	34	311	267	63	148	307	230	252	228	15
SLC39A12	SLC39A12	260	472	188	228	746	606	308	510	613	96	97	772	740	714	489	277	386	127	531	123	216	405	133	900	594	188	76	252	465	377	116	291	542	241	416	316	25
ZNF488	ZNF488	255	392	153	170	507	422	262	408	659	97	61	364	366	732	449	150	207	95	525	128	311	234	132	336	100	172	52	393	490	334	99	296	755	196	274	158	16
MAMSTR	MAMSTR	267	421	225	206	702	560	505	740	791	130	102	974	1015	717	439	332	417	228	671	282	489	572	341	1388	4406	234	37	619	539	383	141	358	563	332	691	711	77
CBLC	CBLC	403	663	319	399	1156	846	830	844	1208	166	121	818	870	893	726	404	482	214	996	321	643	731	348	1347	1578	304	90	324	641	463	156	294	430	416	476	309	26
PRDX6	PRDX6	613	1130	417	478	1219	1258	558	770	1633	221	174	1820	1687	1273	942	321	626	165	1477	388	351	1017	535	1192	665	581	81	74	1067	707	274	411	477	635	1044	814	93
ERCC6	ERCC6	216	331	143	146	532	385	197	269	476	58	26	143	165	495	213	78	131	52	445	48	36	205	51	297	128	225	27	247	321	139	50	128	126	154	193	123	20
OR13C9	OR13C9	164	288	148	151	660	358	249	302	511	122	79	593	579	402	244	164	245	120	429	205	301	409	76	422	204	161	40	203	341	288	90	213	497	245	352	289	28
FA2H	FA2H	245	455	204	231	614	549	548	1082	647	149	98	447	570	615	506	286	329	152	632	187	170	427	184	476	271	243	61	129	495	345	111	235	444	363	362	353	24
RASGRP2	RASGRP2	272	495	204	163	593	525	255	393	700	103	64	531	479	562	363	242	282	139	614	159	226	207	87	189	56	236	62	220	555	372	90	181	322	250	397	284	59
MSANTD2	MSANTD2	100	234	72	138	379	212	244	789	425	57	60	401	359	231	338	229	157	96	359	119	143	221	90	456	1151	129	21	155	210	135	63	117	205	121	250	218	18
COPS9	COPS9	463	501	325	351	924	733	750	804	916	145	95	636	794	779	434	270	348	217	875	206	564	377	245	429	203	295	63	123	592	509	163	334	515	367	690	419	64
HERC5	HERC5	388	597	249	271	928	727	381	422	1012	195	90	463	486	874	483	268	333	128	814	230	626	514	191	643	667	335	52	329	687	471	138	267	637	293	514	195	26
HEPACAM	HEPACAM	228	281	153	138	367	347	281	423	463	92	55	529	635	390	330	253	178	120	478	57	359	272	101	453	489	222	41	182	256	239	91	276	461	178	289	349	34
VCAM1	VCAM1	429	724	275	339	971	663	408	498	1053	129	93	806	1071	894	750	298	416	172	803	227	518	689	379	945	743	368	54	137	634	501	160	349	566	473	617	726	38
LYRM1	LYRM1	421	773	270	281	875	824	780	1252	1150	159	116	1056	826	995	1097	399	521	221	1026	283	847	464	502	916	1055	369	68	370	802	515	170	303	679	521	778	977	78
CSGALNACT2	CSGALNACT2	126	256	99	118	282	268	259	1442	422	82	47	506	537	453	393	187	218	76	333	43	78	148	56	146	35	145	38	24	232	202	68	189	361	123	228	104	12
B3GNT2	B3GNT2	371	1009	379	447	1172	1247	995	1591	1541	280	143	1375	1485	1117	702	442	575	273	1288	389	791	1044	585	1794	2164	575	104	700	927	658	215	449	1000	676	707	396	50
VGLL2	VGLL2	285	468	185	182	458	554	497	892	727	127	76	649	657	436	459	222	369	137	712	234	144	318	269	530	497	322	64	239	525	343	115	221	650	372	520	355	10
PODN	PODN	280	496	255	225	691	726	655	830	879	128	132	1032	861	656	460	457	390	231	742	169	456	553	438	870	736	280	39	95	697	411	98	272	587	292	427	375	61
APBA2	APBA2	264	415	228	273	665	476	411	1016	654	74	68	487	449	589	238	166	191	163	618	220	283	384	209	681	804	191	28	84	463	386	129	231	429	252	654	598	85
ZMYM5	ZMYM5	190	299	173	127	356	439	159	223	501	136	80	631	677	353	254	180	192	94	541	170	451	308	281	306	68	162	55	159	235	195	69	191	413	280	417	358	72
DHH	DHH	278	306	192	148	542	359	590	1281	629	97	46	292	295	445	556	114	159	162	469	197	286	342	133	380	202	230	46	28	447	314	124	154	494	213	626	505	151
MGRN1	MGRN1	507	920	424	518	1586	1045	1441	1388	1605	193	138	1177	1277	1267	1155	608	653	301	1359	452	576	983	321	1141	949	570	139	319	961	744	195	313	437	662	458	163	2
NIPSNAP1	NIPSNAP1	327	538	233	281	1040	690	638	516	907	230	113	777	796	823	568	336	344	192	857	310	633	439	321	611	457	338	84	257	623	499	150	373	797	402	628	387	51
CHSY1	CHSY1	69	108	64	65	188	133	71	70	185	38	26	267	189	230	151	65	73	40	187	17	88	116	51	262	95	61	21	257	92	67	21	72	276	68	101	91	14
WDR1	WDR1	212	485	183	182	456	396	301	281	672	65	62	119	96	538	283	93	225	58	613	179	258	184	105	235	224	238	27	45	419	309	47	26	22	242	192	79	12
CLDN19	CLDN19	546	804	444	544	1440	975	1105	1022	1602	312	194	1593	1752	1094	887	591	679	296	1257	479	740	938	511	1594	1513	409	98	434	1220	784	259	635	1329	556	865	792	80
PIR	PIR	527	754	413	443	1222	1047	932	2053	1493	283	196	1398	1693	1287	906	715	741	349	1376	446	645	932	572	1475	2410	394	81	229	934	714	212	549	937	586	927	969	59
SLC5A2	SLC5A2	181	270	157	144	414	361	322	832	453	24	44	472	390	398	384	228	215	128	399	204	138	273	83	476	270	190	34	174	339	262	80	250	681	124	274	227	27
ATRNL1	ATRNL1	138	201	64	56	210	266	99	342	373	85	80	502	448	293	233	164	145	78	261	30	51	159	111	214	133	115	32	69	218	171	34	79	143	138	162	76	9
ONE_INTERGENIC_SITE287	ONE_INTERGENIC_SITE287	222	384	174	167	585	521	532	526	704	114	95	431	797	532	538	284	274	120	586	152	400	423	151	529	243	277	107	234	474	324	138	235	438	208	538	523	13
IFT27	IFT27	255	483	179	138	525	452	519	696	747	90	97	629	746	577	379	251	291	148	665	196	191	321	241	409	384	230	39	51	483	282	84	215	347	276	367	270	31
NSD1	NSD1	454	522	198	183	492	577	435	531	975	112	54	599	500	743	315	165	193	80	812	133	220	391	79	201	86	332	33	69	586	376	110	222	157	286	327	159	13
C11orf58	C11orf58	274	509	272	307	829	740	559	398	933	78	118	606	714	781	518	399	490	269	833	250	559	495	263	1111	1234	275	78	218	527	386	152	323	539	411	414	341	21
ARHGAP39	ARHGAP39	642	893	504	491	1441	1149	1014	1577	1499	357	200	867	961	1327	985	587	647	371	1512	480	818	891	625	1116	670	576	104	229	968	776	282	512	895	592	1004	789	48
JOSD1	JOSD1	252	281	142	155	524	504	593	413	698	97	77	684	961	591	480	354	278	111	478	136	311	311	84	516	779	248	48	169	420	456	142	249	457	196	395	370	15
FAM167A	FAM167A	613	613	306	331	1076	928	923	1344	1462	271	144	1367	1938	1238	887	589	578	317	1164	164	787	816	295	1123	699	463	129	285	806	566	200	395	736	596	663	595	56
OR14C36	OR14C36	325	508	247	276	792	662	637	908	945	170	68	677	688	745	489	318	406	231	818	300	427	429	281	714	653	295	56	671	704	493	171	423	963	354	576	426	55
SPRED1	SPRED1	309	324	160	199	553	345	137	191	646	64	42	331	452	523	279	196	225	265	444	142	367	170	82	310	252	224	49	89	343	369	119	338	1036	258	1129	1357	264
POLE4	POLE4	290	502	271	303	1117	593	420	917	1079	158	98	843	649	763	572	422	428	209	793	341	373	437	267	765	603	318	76	158	412	424	129	360	600	284	545	281	21
MPIG6B	MPIG6B	439	694	241	311	864	825	647	608	1175	229	140	1007	999	961	773	343	544	237	1173	405	427	803	447	978	775	420	70	303	708	495	189	396	707	414	668	588	79
HMSD	HMSD	354	692	436	409	1262	708	915	1051	1209	188	132	1529	1536	1007	572	436	529	251	1114	262	524	671	394	1373	2589	427	45	137	819	495	171	497	1003	530	722	515	49
TCP10L	TCP10L	408	697	228	305	921	809	686	760	1133	151	128	870	966	937	630	233	422	235	930	275	414	556	459	864	828	344	111	425	655	508	182	439	875	523	791	678	133
NIPAL4	NIPAL4	574	991	502	656	1692	1407	1488	2045	1722	334	230	1832	1901	1418	994	646	573	298	1471	526	693	1091	542	1621	1177	634	121	448	912	826	324	760	1523	671	1012	892	50
GJC1	GJC1	384	633	286	227	691	657	592	450	1194	144	126	871	1357	869	473	367	418	236	1043	436	533	605	267	1085	1034	321	56	192	697	489	136	382	604	432	769	761	83
RAX	RAX	222	175	104	106	234	387	359	646	439	90	69	742	662	328	258	317	239	173	433	168	261	431	111	579	710	178	55	345	231	322	94	245	228	173	287	243	46
HES6	HES6	350	503	275	309	752	605	733	741	840	103	78	578	565	783	476	202	279	180	789	260	374	449	302	741	1512	238	70	73	633	405	159	441	1346	311	661	575	75
NUDT21	NUDT21	133	251	45	29	71	198	57	0	439	30	9	17	65	281	169	43	92	16	363	47	16	47	62	22	8	140	5	1	293	84	15	3	5	142	15	9	2
PPM1K	PPM1K	453	752	332	329	1148	920	392	789	1123	163	110	797	789	916	622	317	459	175	978	236	519	824	299	994	766	366	74	239	826	498	174	485	964	440	572	416	40
NDUFS5	NDUFS5	209	261	112	84	324	275	69	43	473	40	60	332	233	386	167	42	91	29	362	125	232	282	127	705	528	129	18	117	278	296	77	169	327	197	312	226	7
STAB1	STAB1	300	544	219	260	927	590	701	594	860	134	79	403	469	629	450	161	224	135	752	202	285	517	114	567	869	165	59	225	547	387	130	259	478	287	403	241	20
IZUMO1R	IZUMO1R	589	964	448	502	1304	1077	1424	1848	1610	282	183	970	999	1286	1024	532	603	238	1437	504	589	784	356	1553	1463	488	119	206	939	784	281	572	1050	614	941	872	80
CYRIA	CYRIA	359	650	315	433	1190	858	1051	1483	1184	161	139	1377	1221	934	812	357	541	315	1253	403	889	781	471	1637	1180	414	84	259	749	648	220	406	902	427	715	692	72
TMEM150C	TMEM150C	271	417	160	174	546	631	310	875	724	87	55	256	451	611	289	276	209	97	680	147	199	370	128	553	746	252	38	184	399	167	70	155	269	306	432	168	30
CCN2	CCN2	606	741	323	440	1121	929	1486	1478	1286	275	199	1252	1089	1212	895	691	569	402	993	407	937	954	409	1432	956	476	133	401	756	631	247	422	870	404	754	514	41
ANKRD65	ANKRD65	443	816	437	458	1399	974	1091	2062	1350	303	205	1656	1693	941	856	618	631	355	1179	338	535	748	471	1167	712	434	106	314	676	733	191	459	985	538	1170	657	69
TCIRG1	TCIRG1	570	802	434	423	1197	1080	792	1333	1487	182	181	985	1023	974	902	466	496	255	1108	413	593	610	439	1579	1076	529	105	331	1005	862	233	559	1191	507	1016	659	98
PLPPR3	PLPPR3	401	488	255	246	818	550	456	377	739	144	94	818	947	722	455	307	370	212	733	186	342	601	286	985	791	206	43	161	611	378	130	293	837	342	518	364	38
DGCR8	DGCR8	397	502	207	161	508	593	223	281	878	164	53	159	173	675	284	114	162	68	752	258	260	203	76	247	458	226	24	89	396	373	53	95	130	337	88	60	7
TEK	TEK	294	510	227	176	654	628	402	456	857	121	69	1045	935	662	533	292	279	162	704	195	651	549	367	868	1181	321	90	271	587	316	113	258	607	315	549	515	53
DHCR24	DHCR24	336	549	333	305	911	669	569	428	1038	183	182	1201	1071	915	397	431	452	230	906	302	541	687	220	893	942	398	59	137	955	697	251	455	872	401	798	481	53
CASP1	CASP1	278	505	200	233	782	541	587	1204	907	127	86	1207	1116	724	550	371	346	262	905	224	347	501	167	954	1459	271	44	490	582	414	141	296	612	260	485	504	83
VGLL3	VGLL3	560	899	497	443	1127	1203	866	701	1414	223	158	1247	1125	1151	835	517	546	253	1425	363	698	784	408	1178	1866	546	149	652	980	841	258	523	1382	637	896	689	46
KHNYN	KHNYN	353	566	219	236	754	667	670	977	977	148	103	1048	1027	751	651	318	411	587	879	312	376	516	253	855	414	291	84	349	771	532	146	366	1022	345	644	954	578
CCDC28B	CCDC28B	275	401	180	236	538	581	305	1718	777	109	101	581	483	584	428	302	321	124	627	256	252	390	245	908	1042	298	100	142	448	316	120	212	434	290	514	391	36
XKR7	XKR7	333	372	171	217	603	509	627	727	754	107	120	900	1106	618	461	227	348	149	698	220	411	541	187	682	414	264	32	176	470	370	108	213	589	255	397	324	24
GRAMD2B	GRAMD2B	445	1014	440	361	1327	947	897	1011	1392	236	180	1303	1159	1146	597	399	400	236	1270	397	454	732	436	1318	2907	487	86	615	968	599	201	470	910	527	779	624	106
IGFBP1	IGFBP1	318	376	166	167	400	516	583	736	732	112	74	779	824	505	460	294	287	159	690	167	204	569	245	828	720	195	58	141	502	405	162	366	850	250	398	256	31
AADACL3	AADACL3	261	409	138	165	363	450	390	459	790	123	95	443	536	652	272	231	278	105	743	277	267	465	116	640	571	271	41	326	534	241	124	274	638	254	437	389	26
OR2J1	OR2J1	309	504	163	223	618	441	406	690	728	110	95	548	850	735	386	288	375	120	618	128	347	417	193	835	693	223	91	94	394	412	124	234	683	315	455	276	30
CYP11A1	CYP11A1	210	402	194	249	502	478	439	407	653	107	88	616	533	592	289	157	180	97	542	145	292	263	116	338	231	222	29	130	324	347	76	246	271	242	260	192	21
REG1B	REG1B	196	245	127	162	420	402	287	240	506	88	70	734	600	409	245	317	309	131	491	194	168	213	103	519	805	145	49	222	398	288	82	179	394	216	326	226	9
CXCL6	CXCL6	599	1171	575	645	1467	1294	1002	1149	1581	307	185	1361	1303	1361	708	562	639	272	1392	321	715	871	406	1427	1383	543	168	257	1107	921	298	696	1167	619	1259	816	40
SAMD1	SAMD1	399	518	242	263	822	662	786	1140	774	142	105	1232	1622	687	604	652	555	501	690	228	404	299	419	203	335	287	86	130	592	285	120	182	302	260	552	403	25
TARS1	TARS1	216	228	53	64	152	283	55	63	392	39	8	2	3	425	128	55	74	31	350	19	199	14	3	13	5	117	9	5	277	84	2	17	16	158	17	3	0
ONE_INTERGENIC_SITE102	ONE_INTERGENIC_SITE102	189	369	149	154	429	465	306	673	528	80	75	488	693	412	406	190	263	92	372	105	249	367	103	636	674	141	60	89	328	291	107	270	542	207	517	418	36
RNF34	RNF34	172	298	156	163	383	215	234	364	450	71	30	430	434	295	383	140	151	108	466	92	160	202	33	331	269	112	22	71	309	269	82	139	275	152	252	171	14
AKT2	AKT2	519	987	357	397	1138	1000	1153	1750	1347	127	61	290	336	1080	343	184	297	126	1358	372	524	705	351	1084	888	509	84	470	1074	644	204	410	904	453	675	409	38
FZD7	FZD7	325	353	158	215	551	523	528	751	777	150	92	910	828	670	475	232	355	209	575	139	192	508	148	718	1013	236	65	107	602	377	111	297	732	325	590	563	60
RNF220	RNF220	336	521	203	260	824	472	407	444	716	98	80	531	491	542	390	154	228	142	708	274	389	285	249	658	530	246	32	329	498	293	103	227	419	268	374	363	55
DTHD1	DTHD1	252	535	231	235	657	714	396	380	883	170	85	529	543	759	378	313	355	157	710	271	619	712	243	1179	763	321	62	238	563	467	149	348	715	266	571	479	48
JARID2	JARID2	309	400	175	232	744	632	414	340	710	126	58	572	496	649	398	194	202	85	624	60	306	266	208	516	544	210	42	76	421	328	105	192	459	139	286	130	19
NDUFA6	NDUFA6	174	204	95	92	237	272	199	592	345	59	46	269	289	233	241	50	80	22	358	219	260	187	63	251	170	113	43	9	209	126	62	155	295	143	292	133	3
KCTD8	KCTD8	436	545	217	317	808	739	799	1502	987	147	137	1353	1231	923	628	429	528	255	794	332	527	510	316	1081	2421	367	123	405	706	578	174	404	823	508	642	547	52
PRAMEF12	PRAMEF12	526	908	446	449	1375	1048	820	1515	1510	272	176	1643	1569	1234	1124	437	647	272	1412	382	848	1010	532	1592	2342	486	139	572	783	652	223	611	1146	566	973	897	45
FMC1	FMC1	284	378	178	218	663	481	455	656	807	159	79	849	968	601	278	228	274	130	731	210	375	424	227	611	755	231	86	79	366	376	117	282	586	317	418	411	46
RPL23A	RPL23A	486	825	183	171	389	1099	450	524	1429	145	43	216	212	1256	326	137	187	86	1396	227	438	266	100	231	210	435	39	28	1036	314	28	55	77	500	117	48	10
DMRT1	DMRT1	303	690	317	265	796	626	761	693	1032	160	145	1215	1534	752	516	229	357	110	851	180	467	690	227	1078	812	309	56	143	856	563	171	385	914	366	574	371	23
JAG1	JAG1	262	528	193	253	774	520	432	668	777	159	109	1333	1526	792	540	662	542	396	609	262	401	348	162	661	487	262	77	157	516	326	109	242	460	356	324	312	25
RSPH3	RSPH3	392	1532	609	828	2242	1694	1944	2430	2830	430	255	2149	3039	2239	1723	843	1056	474	2205	599	1238	1863	615	3240	3522	774	176	336	2193	1550	406	1065	2721	914	1470	1134	60
KCNC1	KCNC1	472	685	373	470	1162	772	737	698	1433	263	199	1878	1804	1111	714	591	623	1032	1241	622	689	959	801	1408	879	382	147	1350	980	773	267	619	1480	515	1403	2310	752
CMC1	CMC1	283	695	284	291	1084	785	375	596	949	91	94	619	789	624	359	204	358	90	770	229	162	653	299	1161	1468	293	63	369	608	438	141	252	474	402	719	585	50
KRTAP11-1	KRTAP11-1	395	707	425	300	1176	892	936	1308	1206	250	206	1397	1559	1117	694	571	549	301	1113	358	356	736	269	831	947	442	115	426	828	479	168	336	720	478	613	297	38
PFDN1	PFDN1	369	703	308	267	687	799	361	504	1236	191	188	544	359	970	526	229	362	102	1080	253	495	706	422	742	443	363	69	203	844	662	170	255	203	618	815	495	53
CHST15	CHST15	463	848	425	551	1488	984	834	1408	1454	291	220	1839	2001	1190	1296	631	574	358	1177	438	984	783	693	1172	857	453	75	678	806	656	201	554	1035	549	796	650	72
C11orf40	C11orf40	274	525	210	233	706	565	278	373	671	141	76	444	674	540	418	297	346	186	528	227	352	351	65	495	211	156	51	145	472	358	106	267	574	335	345	237	30
HES2	HES2	268	345	244	214	475	407	341	418	602	95	77	700	756	593	459	264	352	159	505	120	239	342	212	754	801	170	16	185	371	320	124	292	512	233	367	213	48
MS4A6A	MS4A6A	195	281	108	102	353	337	155	70	407	49	32	255	244	470	185	195	217	81	401	223	393	330	260	729	571	123	23	130	239	154	57	184	289	132	169	114	5
USP32	USP32	225	462	196	176	627	515	336	949	728	156	88	688	730	753	563	357	251	125	672	127	397	402	242	290	448	223	46	235	520	292	132	211	295	271	359	314	32
PET117	PET117	388	506	224	218	596	636	286	503	943	147	98	915	873	711	502	143	272	97	729	163	340	468	228	724	829	250	42	8	565	384	105	280	451	399	512	706	24
APOBEC3D	APOBEC3D	429	985	414	467	1495	1085	860	1299	1644	268	144	1673	1529	1246	969	485	684	231	1397	382	716	537	494	777	439	474	85	504	968	782	220	568	1060	481	758	644	23
POLG	POLG	229	281	157	137	232	412	132	104	541	103	67	292	264	650	272	67	120	32	534	119	122	337	50	154	47	158	20	38	435	256	76	147	107	178	201	85	0
KRTAP9-7	KRTAP9-7	399	919	378	385	1331	948	719	1002	1360	250	184	2051	2057	1122	866	571	603	327	1111	347	653	897	283	1783	1556	440	120	347	945	743	217	605	1017	603	971	785	88
VSIG10L	VSIG10L	238	457	227	299	789	577	549	1406	681	126	87	654	766	465	460	324	335	10640	729	206	421	345	471	706	1000	278	73	388	463	321	112	244	392	288	2452	11004	15340
UBE2QL1	UBE2QL1	155	170	96	96	360	292	197	242	405	50	27	331	363	307	227	116	164	78	338	146	167	302	192	534	863	154	23	62	226	252	54	200	441	129	217	282	21
TNP2	TNP2	194	341	131	167	611	513	342	756	550	116	98	848	883	553	425	275	296	130	624	217	370	523	198	804	845	213	42	53	415	281	117	245	492	223	341	339	18
DARS1	DARS1	151	349	39	58	156	329	55	152	441	45	14	58	106	387	110	42	109	12	395	60	68	42	18	10	2	117	8	38	347	136	12	12	34	148	28	7	0
RWDD2A	RWDD2A	527	1063	462	433	1486	1239	1055	1059	1720	256	166	1207	1123	1556	797	703	638	425	1455	479	485	965	402	1641	1603	649	105	463	1068	790	231	526	958	765	1126	1344	193
COMTD1	COMTD1	569	873	401	407	1161	972	1230	2676	1542	218	177	1209	1214	1141	650	402	533	282	1289	383	739	897	328	1306	873	474	133	278	1030	592	217	437	836	684	786	710	56
SHISA3	SHISA3	249	284	161	142	535	410	452	282	692	110	107	549	874	525	436	257	323	135	542	121	222	533	106	1100	1571	203	56	121	520	397	114	219	477	274	420	394	38
BYSL	BYSL	377	569	90	95	249	780	146	195	1111	84	45	168	118	648	233	77	178	27	936	106	213	67	97	26	19	256	22	42	632	246	28	19	25	460	143	36	1
TUBB	TUBB	399	611	132	161	406	785	295	255	1111	98	67	144	133	1035	242	115	134	80	1059	230	187	121	51	106	80	337	33	54	792	344	76	73	106	422	333	108	5
SMIM20	SMIM20	312	449	191	197	587	619	718	762	745	140	89	846	892	613	619	238	244	134	712	279	266	521	259	725	550	270	53	113	496	444	142	304	547	252	418	218	9
PLA2G5	PLA2G5	198	331	173	130	348	392	338	531	579	102	54	411	472	495	451	175	211	123	473	175	194	216	182	408	346	183	54	68	399	232	96	183	342	165	332	239	31
ONE_INTERGENIC_SITE40	ONE_INTERGENIC_SITE40	315	565	232	219	806	505	618	922	910	157	122	1119	1006	789	701	462	417	213	853	283	571	502	138	866	897	344	40	210	546	458	174	347	563	297	542	521	27
ASS1	ASS1	231	422	207	266	708	541	282	848	700	76	72	524	490	553	353	164	197	106	684	209	294	392	144	945	575	205	81	107	437	320	146	247	529	218	445	407	17
KIF4B	KIF4B	630	1219	570	637	1820	1433	1153	1541	2103	373	299	1731	2423	1721	1263	722	751	415	1721	449	1229	1040	535	1231	676	522	152	531	1575	1051	310	748	1498	680	1246	905	148
ZDBF2	ZDBF2	441	887	321	344	1098	704	572	1214	1386	131	111	729	700	979	559	381	404	202	1121	269	551	641	306	834	1025	362	103	223	926	586	236	419	805	461	856	697	106
RINT1	RINT1	344	601	45	32	90	787	140	201	907	73	26	47	33	721	167	28	73	21	910	131	175	6	83	3	2	321	14	43	522	227	39	10	22	236	50	7	1
ADAM9	ADAM9	385	690	255	299	889	933	426	537	1116	194	98	912	939	1063	475	267	267	105	1033	396	606	547	320	772	1785	285	86	117	683	479	165	424	2135	502	551	473	23
SHROOM1	SHROOM1	401	500	175	263	777	493	591	1500	742	104	102	1089	1311	599	370	330	508	183	736	360	344	544	222	906	637	254	142	242	491	404	129	329	591	365	550	418	38
BUB1B	BUB1B	262	268	91	118	345	451	283	284	666	77	36	253	200	493	232	128	138	60	568	145	92	155	32	146	31	174	22	55	340	107	13	34	34	181	49	5	0
PHLDA1	PHLDA1	328	416	211	221	624	531	493	744	832	109	101	727	1101	724	363	320	323	169	662	203	238	484	166	688	340	204	58	69	558	416	111	230	501	307	470	338	12
AGTPBP1	AGTPBP1	288	445	220	246	758	560	362	632	680	129	83	498	472	705	415	263	245	144	727	161	428	506	289	586	600	201	42	339	441	297	82	206	287	260	291	222	37
GAL3ST2	GAL3ST2	309	500	251	284	776	602	550	791	783	150	88	850	1014	616	517	285	338	166	658	304	320	573	166	856	737	184	84	152	482	344	144	382	819	242	550	369	52
SHISA7	SHISA7	266	356	200	239	878	551	404	493	720	119	87	497	506	605	782	253	321	115	717	150	308	334	223	463	360	260	38	101	489	362	140	281	565	378	498	297	28
ALDH1L1	ALDH1L1	325	392	196	169	635	579	728	709	707	148	86	781	977	838	725	281	312	208	714	228	221	508	141	492	543	255	34	183	426	397	115	256	419	297	414	363	50
FAM234A	FAM234A	248	721	347	416	990	972	811	1217	1171	122	97	838	782	997	560	313	369	201	1068	349	497	841	222	1351	1029	368	72	174	756	713	206	509	1041	419	650	537	47
OR4S1	OR4S1	616	933	391	556	1482	1079	988	2011	1495	272	193	1248	1522	1443	1278	511	590	258	1368	673	813	874	830	1584	1370	567	144	424	1187	793	292	624	1260	644	912	868	64
IL17RE	IL17RE	267	510	220	275	737	693	783	996	762	196	64	713	816	567	725	326	389	153	746	296	394	534	450	1027	849	268	52	108	569	442	187	358	584	333	505	361	67
GNL3	GNL3	378	820	221	192	473	1067	391	349	1369	149	92	302	284	946	413	187	287	90	1030	324	316	211	21	101	24	354	28	15	792	295	65	103	90	447	272	84	8
ZNF510	ZNF510	194	192	95	119	415	232	136	199	383	30	42	373	468	390	327	125	131	91	297	44	197	198	58	248	271	72	8	43	226	178	63	119	196	148	210	179	18
WWP2	WWP2	289	400	149	216	476	517	763	1293	642	76	103	548	598	671	536	289	292	126	638	158	367	341	233	693	356	243	51	64	549	405	134	283	763	280	352	216	14
OR14A2	OR14A2	264	543	187	202	663	505	469	943	796	126	91	1024	1304	618	372	353	307	205	762	227	489	381	191	677	1189	362	69	257	556	420	152	353	804	381	437	355	35
CHCHD7	CHCHD7	176	261	100	69	306	219	176	141	337	42	43	312	358	296	142	160	157	49	297	43	148	82	29	224	59	72	18	61	149	112	53	84	180	122	132	53	11
TSC22D3	TSC22D3	275	580	253	333	1033	569	603	897	832	131	142	977	1044	673	624	482	396	204	712	136	445	515	136	700	569	212	77	354	530	417	155	288	558	300	512	388	82
CHD3	CHD3	418	430	157	191	678	569	742	1100	833	181	74	578	509	796	470	251	397	109	704	202	201	448	262	694	646	256	67	47	540	303	95	220	363	245	492	357	25
TLK2	TLK2	344	742	239	277	557	860	463	305	1243	210	80	841	860	942	462	272	184	93	1117	314	300	393	138	657	310	383	90	647	824	513	188	372	703	484	793	612	60
PPP1R14C	PPP1R14C	376	642	348	322	971	757	558	1773	1102	236	117	986	1094	924	757	448	434	301	963	340	404	647	316	1017	967	347	70	278	748	498	175	578	1147	475	989	1080	126
WEE1	WEE1	187	100	20	30	88	214	53	10	346	16	7	18	21	236	37	6	18	13	224	17	30	1	1	6	10	29	15	42	167	51	18	35	42	171	12	7	0
TUFM	TUFM	536	653	267	186	459	790	338	260	1226	144	122	329	248	761	588	165	176	309	920	250	654	492	164	400	170	388	47	80	703	742	183	313	263	495	1326	1882	278
SOX9	SOX9	401	537	255	291	818	669	547	365	934	213	137	1080	870	800	462	381	445	215	836	229	305	316	94	226	85	218	44	50	628	526	199	392	829	318	684	426	25
ANKRD66	ANKRD66	344	548	306	272	957	866	639	1047	917	198	139	1267	1421	912	714	460	432	254	913	248	779	645	270	1284	1172	297	115	437	622	550	206	431	751	446	728	621	84
USP43	USP43	470	563	218	219	805	693	852	1206	1119	190	148	818	1142	797	886	413	555	263	905	317	588	590	162	749	676	335	52	441	591	476	136	298	450	374	571	525	42
LARS2	LARS2	231	404	185	152	303	514	181	78	721	115	60	121	48	747	348	87	154	48	711	196	88	294	58	182	19	264	43	1	485	347	108	166	93	262	410	187	2
NEUROG1	NEUROG1	381	560	308	239	686	592	777	1208	763	102	92	1047	1134	727	527	375	336	202	614	150	422	310	201	370	288	275	77	122	551	378	109	259	537	431	493	379	29
PMFBP1	PMFBP1	255	523	216	239	685	579	390	772	889	123	88	680	1002	633	459	321	355	169	660	85	410	635	297	912	1012	231	57	94	584	313	128	209	477	416	450	274	24
AQP2	AQP2	540	687	337	444	1263	904	759	933	1235	194	167	1200	1134	1033	790	558	590	384	1072	322	876	779	284	1380	1662	367	111	411	732	673	264	558	996	436	862	589	33
ANKS1A	ANKS1A	351	533	244	342	754	597	512	1348	806	113	78	560	530	685	409	154	325	127	605	178	487	444	268	546	532	295	81	64	490	446	92	301	1134	265	669	686	54
ATRN	ATRN	503	953	313	335	982	1114	583	808	1429	156	163	1063	1341	1053	761	399	563	202	1185	309	379	622	258	1106	982	412	97	446	980	446	137	332	255	563	295	136	5
BIN1	BIN1	236	272	110	86	327	283	266	740	522	45	46	351	333	336	341	143	151	77	383	128	195	264	230	447	780	132	16	68	316	146	48	127	262	246	245	197	11
NO_SITE501	NO_SITE501	60	45	13	16	90	82	88	51	82	9	14	25	135	41	73	28	33	9	75	3	23	73	32	69	45	23	7	0	58	32	15	23	20	56	42	7	0
IL12B	IL12B	242	445	190	201	714	396	330	684	459	81	51	525	399	601	205	166	147	107	504	116	231	199	115	315	499	122	44	187	427	250	92	208	297	206	386	355	22
SLC25A18	SLC25A18	230	393	199	175	660	444	599	774	758	162	81	638	604	710	499	253	324	170	640	213	216	364	98	508	759	274	69	95	421	347	96	258	416	242	463	314	20
HSPA12A	HSPA12A	397	574	303	361	998	634	551	1038	986	166	90	1069	975	964	455	512	448	326	971	324	558	580	281	692	591	291	102	266	636	545	172	413	684	344	730	789	94
DPP8	DPP8	198	169	98	75	257	202	117	144	410	62	45	298	337	363	111	44	72	43	254	83	110	111	49	242	51	82	14	35	209	132	27	76	96	172	216	155	8
SLC22A5	SLC22A5	507	649	293	336	839	1024	594	1062	1271	250	143	1266	1337	936	685	348	508	252	1036	324	458	496	412	687	595	391	92	180	895	619	196	426	904	548	672	615	58
AGBL3	AGBL3	490	715	297	230	733	806	573	1082	979	194	105	850	946	958	490	336	266	155	1024	319	540	628	345	1085	658	407	71	332	702	481	185	378	841	439	651	606	57
LOXL3	LOXL3	266	485	234	246	796	489	371	291	783	97	135	612	828	744	397	229	331	115	559	206	371	579	210	842	460	236	40	284	478	380	138	281	670	328	507	311	50
EVC2	EVC2	334	682	236	286	724	731	615	1397	1093	141	114	1046	1154	891	827	360	415	257	894	364	318	577	378	862	638	494	103	265	747	685	236	599	1046	416	807	626	94
DSC3	DSC3	244	365	183	232	838	455	421	923	664	135	72	608	787	684	542	246	325	123	604	164	317	405	82	644	596	266	28	219	394	283	130	299	552	316	388	315	40
IL1RL2	IL1RL2	230	391	160	160	564	497	250	195	642	82	78	500	478	472	345	231	291	119	572	170	295	324	128	422	789	193	48	244	537	324	82	214	472	280	263	157	8
PIGA	PIGA	231	371	151	203	441	335	267	297	604	147	78	554	783	412	329	219	199	113	632	178	203	385	129	561	541	233	54	109	377	253	94	178	220	254	455	401	56
ONE_INTERGENIC_SITE284	ONE_INTERGENIC_SITE284	211	350	134	149	537	470	292	429	589	81	85	817	884	442	450	275	213	121	539	202	317	370	149	1060	2228	175	65	330	431	379	111	226	355	103	347	170	26
LOXL2	LOXL2	390	718	219	216	983	885	658	1288	1156	146	117	1158	1856	1006	1006	350	573	220	984	346	687	509	151	1052	1560	260	62	234	823	446	185	384	908	440	644	633	61
SVEP1	SVEP1	459	564	244	266	736	764	675	890	1061	186	90	872	949	975	800	387	426	351	891	318	433	405	154	473	397	437	72	230	685	536	168	338	730	429	954	1119	169
H4C9	H4C9	216	261	147	143	519	340	176	381	501	107	93	606	519	351	449	206	226	85	433	187	224	294	159	510	411	173	29	160	273	302	103	178	454	183	266	169	0
B4GALNT2	B4GALNT2	338	454	223	228	727	510	328	228	739	145	111	588	854	644	435	247	390	143	711	267	207	454	208	569	529	229	72	148	457	363	152	325	821	258	474	411	39
KBTBD13	KBTBD13	559	905	410	534	1233	994	1654	1670	1708	264	186	1879	2085	1663	937	692	764	377	1397	485	721	713	359	1166	714	458	166	318	1216	893	277	655	1388	646	825	800	120
NFKB1	NFKB1	423	985	409	452	1172	1075	542	689	1417	208	157	1445	1569	1210	891	559	520	257	1337	497	514	821	485	1260	1666	525	63	706	954	599	193	405	546	617	770	603	84
SHMT2	SHMT2	379	688	294	344	882	681	716	613	1211	209	106	773	797	1032	653	269	441	180	990	341	646	487	206	673	495	363	74	561	740	584	125	332	711	488	574	420	27
SSH2	SSH2	214	328	93	172	502	309	324	1034	549	134	68	390	449	367	276	177	268	86	462	160	171	285	212	507	616	216	33	61	461	268	99	164	341	112	221	153	5
AMACR	AMACR	287	387	197	203	617	538	408	404	645	121	83	735	721	521	595	277	274	210	648	139	378	373	220	779	726	177	56	122	467	303	142	250	414	306	437	229	34
POM121	POM121	330	661	393	319	1297	710	826	1698	1164	229	147	1227	1246	838	588	416	432	253	918	313	723	601	118	1096	967	284	94	161	719	537	185	444	825	316	604	343	28
ONE_INTERGENIC_SITE194	ONE_INTERGENIC_SITE194	145	295	129	126	443	301	287	216	403	49	51	732	602	293	265	203	146	97	358	89	138	262	54	417	214	167	17	98	226	166	49	158	294	145	229	114	19
RSPO2	RSPO2	222	336	158	184	417	410	246	269	660	87	63	475	522	696	401	200	244	65	544	113	319	303	79	481	325	227	68	140	334	243	116	261	327	264	371	273	23
TTC9	TTC9	258	366	188	260	622	590	391	690	750	161	97	680	637	692	345	229	292	178	695	341	443	372	291	749	1387	225	90	154	547	452	151	386	804	333	441	258	32
NDUFB10	NDUFB10	266	601	242	241	657	660	154	75	864	128	84	714	687	617	276	53	195	39	784	115	262	410	134	769	1094	282	41	16	539	399	118	329	575	247	637	510	14
SRPX	SRPX	287	492	221	256	616	647	524	1060	830	158	104	888	775	670	541	263	325	97	770	318	300	447	147	442	330	265	66	348	666	375	138	309	663	297	409	208	17
NT5DC1	NT5DC1	541	1024	475	447	1270	1147	806	2655	1426	199	199	1431	1691	1239	927	533	893	251	1456	455	919	690	369	965	599	521	190	212	1027	686	253	521	890	626	799	599	47
ONE_INTERGENIC_SITE199	ONE_INTERGENIC_SITE199	400	635	329	294	972	725	611	1194	1024	146	138	1473	1612	937	784	478	516	280	872	380	277	687	464	1272	1100	211	67	169	623	505	136	321	729	334	674	693	70
TRPM3	TRPM3	372	967	414	496	1539	1060	1199	1271	1697	247	185	987	1101	1154	881	706	795	344	1381	399	578	712	237	709	324	479	81	228	1049	844	240	616	1378	574	872	774	49
NPHP3	NPHP3	223	429	154	165	528	397	237	455	672	73	58	555	549	547	424	203	305	93	554	134	121	267	52	401	193	241	40	169	447	209	73	236	558	336	352	211	16
LOC105373780	LOC105373780	528	588	352	365	1177	965	996	745	1127	164	114	792	886	977	564	334	423	195	975	195	573	569	393	743	1013	284	113	127	662	679	182	484	1041	405	703	451	34
PPFIBP2	PPFIBP2	149	156	87	100	423	173	182	129	321	53	41	249	268	287	186	133	126	54	265	107	234	219	152	460	373	97	33	94	256	137	80	144	299	121	130	157	4
RIMS2	RIMS2	250	393	208	154	545	440	322	371	640	76	39	417	342	508	225	213	162	139	412	211	84	243	109	318	205	192	40	125	427	256	74	160	233	267	316	179	27
SNCG	SNCG	641	1038	528	573	1732	1420	1541	2267	2016	310	271	2155	2019	1840	1436	942	786	592	1771	491	1113	1398	1008	2069	1905	551	175	459	1176	1157	333	916	1938	683	1159	1470	79
KYNU	KYNU	107	204	60	56	140	223	63	72	272	40	26	129	234	295	116	55	73	42	188	34	34	110	52	257	186	70	3	37	163	92	28	63	95	96	117	57	5
ASIP	ASIP	429	850	310	315	1297	822	556	725	1385	175	149	1049	1963	1096	927	312	555	240	1220	321	614	522	317	1419	1203	382	91	173	847	558	175	398	910	465	753	554	65
MMD	MMD	184	284	74	109	334	343	249	430	500	81	57	353	321	288	242	194	130	77	411	215	298	257	204	704	4651	131	89	1294	306	205	65	87	139	129	82	40	6
ZNF18	ZNF18	210	305	187	158	491	481	277	282	650	86	84	347	351	472	304	109	278	95	485	120	70	212	65	402	292	117	47	137	487	177	63	127	221	226	310	210	21
GPR176	GPR176	185	244	94	86	280	176	249	436	430	117	54	333	452	399	150	86	112	54	357	123	200	274	117	227	145	149	48	79	191	213	59	120	214	69	306	243	24
CARMIL1	CARMIL1	210	298	120	74	388	265	277	773	432	75	40	298	508	392	182	142	198	39	465	75	90	302	70	564	933	164	34	42	294	195	49	124	352	233	257	266	12
IGFL4	IGFL4	296	463	263	193	728	479	595	764	767	110	68	487	910	651	429	436	417	254	751	304	245	485	261	759	842	289	38	226	614	385	153	351	669	297	586	457	44
ZNF785	ZNF785	428	887	321	312	1140	934	766	1384	1322	208	127	1372	1857	1064	650	425	638	278	1079	329	297	674	261	999	663	394	115	261	826	616	221	529	1150	543	651	593	39
TMEM205	TMEM205	407	773	287	481	1377	860	705	734	1235	235	149	1444	1604	1225	584	632	569	328	1180	496	425	789	198	1452	2186	307	83	285	736	626	215	428	905	517	776	567	76
ERICH6	ERICH6	193	381	131	146	464	465	326	331	515	96	33	599	669	398	319	231	147	116	457	181	262	285	282	545	454	214	57	132	407	331	83	214	570	159	322	223	25
TMED9	TMED9	440	613	323	296	846	940	832	945	1239	239	193	1283	1322	1069	716	492	558	307	1156	319	256	588	379	632	406	487	66	64	832	531	182	317	493	471	650	341	19
TSPAN13	TSPAN13	155	262	92	129	311	327	194	924	438	67	32	693	807	522	264	228	202	55	322	75	262	284	147	438	273	189	26	87	254	176	66	173	202	167	242	202	24
VPS37D	VPS37D	349	599	340	372	1052	863	716	1442	910	166	87	875	813	816	657	369	429	191	1076	300	591	563	368	1013	1252	316	70	301	721	471	192	473	979	400	580	422	27
TMEM9B	TMEM9B	166	183	98	96	247	183	238	509	383	23	41	391	387	303	210	138	174	95	305	143	176	244	82	396	1022	160	13	77	146	152	34	120	140	118	153	108	2
ATG5	ATG5	242	509	215	166	718	539	246	251	820	125	106	271	363	546	548	234	350	208	702	168	277	235	255	422	539	308	34	87	505	250	93	163	338	294	518	588	236
C2orf92	C2orf92	470	837	343	484	1523	962	660	1415	1429	236	145	1221	1178	1200	728	533	522	250	1168	452	671	869	335	1040	1399	479	101	221	835	606	195	506	923	584	953	807	66
SDCBP2	SDCBP2	189	174	90	113	306	322	395	509	360	42	54	352	390	371	264	146	197	90	362	82	261	248	68	251	141	55	15	140	215	152	74	157	313	138	222	178	10
CLEC19A	CLEC19A	288	557	191	232	832	622	329	1067	992	153	113	1033	1266	626	479	373	356	132	757	178	423	381	296	598	490	246	53	189	493	293	147	243	405	349	531	358	20
OR51E2	OR51E2	310	490	227	352	687	484	421	484	754	78	125	989	898	701	466	292	331	159	629	137	220	599	217	1132	1537	214	78	165	470	365	99	219	422	212	512	349	35
PLEKHG1	PLEKHG1	359	797	383	330	1087	952	969	1357	1323	184	128	813	791	1210	668	324	414	276	1134	527	412	915	366	1641	1504	371	117	168	882	609	240	521	1231	455	830	664	154
SMOC2	SMOC2	462	773	338	361	948	900	923	2972	1173	204	154	1371	1351	1076	947	544	561	305	1141	284	929	731	384	820	1265	406	101	363	965	667	299	571	1047	510	904	942	64
TRIM39	TRIM39	138	197	148	103	443	244	57	58	314	75	57	182	176	275	228	121	105	55	276	116	284	145	38	254	85	150	22	112	204	76	28	57	194	132	122	89	12
PRR20E	PRR20E	88	118	87	46	131	259	233	133	316	49	23	230	241	344	219	135	118	56	268	147	255	186	64	359	301	107	42	31	226	162	63	99	308	87	138	96	0
SALL3	SALL3	606	892	483	526	1896	1225	1104	1163	1581	326	238	2056	2075	1350	748	535	618	302	1378	471	1015	1192	725	1853	1737	505	84	678	968	908	296	826	1472	514	947	590	68
TSPAN15	TSPAN15	354	441	185	243	646	631	349	476	669	115	62	901	738	574	558	294	290	119	570	206	275	491	186	667	587	214	35	190	423	270	88	231	393	253	505	326	29
ZNF829	ZNF829	95	220	79	136	321	238	82	227	358	55	53	397	523	264	257	181	153	57	285	117	202	321	175	877	1824	102	13	179	207	78	37	105	138	162	160	93	10
VAV3	VAV3	202	181	52	61	242	216	113	100	352	56	56	239	224	278	202	104	111	49	364	113	21	125	41	238	191	133	28	87	190	144	33	122	147	110	176	137	21
SYT11	SYT11	431	654	302	306	1035	815	554	948	1074	147	117	708	828	929	684	482	568	239	977	388	472	592	216	1053	952	349	77	673	743	464	210	448	745	413	660	472	45
ONE_INTERGENIC_SITE78	ONE_INTERGENIC_SITE78	136	160	71	78	291	202	77	125	301	62	65	366	438	230	196	151	100	73	288	59	165	214	42	408	1250	66	23	2	157	155	37	108	224	128	135	97	6
PYGB	PYGB	228	308	155	101	405	332	258	269	481	108	50	731	936	575	297	289	251	198	468	76	360	122	31	187	168	164	40	50	315	227	58	164	278	207	197	165	9
LSM7	LSM7	405	447	62	99	246	528	251	815	741	110	14	63	50	562	137	106	135	53	549	235	157	111	49	38	10	277	31	6	486	179	26	52	73	258	74	0	4
NFYA	NFYA	160	340	134	132	373	321	289	428	567	78	30	452	427	391	254	211	201	104	559	102	73	272	89	408	598	178	27	4	350	148	68	118	204	295	104	70	12
NBPF19	NBPF19	218	1766	482	522	1811	1853	879	1523	2675	317	147	692	628	1973	826	394	493	182	2404	324	346	239	143	234	597	770	91	141	1627	385	80	171	338	889	224	79	0
OR14A16	OR14A16	357	625	282	333	870	743	461	580	1011	158	147	947	1081	783	744	435	481	173	952	422	449	814	217	1120	745	301	87	473	709	431	203	426	576	480	651	501	23
KRT8	KRT8	282	348	138	180	603	518	367	358	646	101	53	342	295	572	248	192	204	104	551	96	140	363	55	507	557	212	47	48	330	310	106	228	751	236	306	243	24
MRPL42	MRPL42	311	665	249	177	458	719	114	127	1038	141	82	194	144	905	403	103	157	38	948	283	267	363	89	234	238	385	45	40	690	451	159	198	176	321	436	164	5
CBX1	CBX1	585	984	515	498	1614	1195	798	1492	1716	270	192	1282	1531	1383	686	520	697	307	1613	497	494	912	357	1352	1520	547	114	231	1248	759	287	701	1333	682	909	684	88
ARL6IP5	ARL6IP5	346	649	287	226	937	578	505	1156	870	76	77	781	790	719	313	206	266	166	764	176	230	336	347	449	475	210	63	504	649	306	158	292	564	303	661	489	56
LRRC7	LRRC7	237	380	94	148	537	378	313	816	604	128	55	360	313	505	241	168	171	55	535	106	123	410	219	769	910	187	46	360	392	243	89	210	486	243	379	189	19
APLP2	APLP2	532	855	381	458	1334	1024	823	780	1463	247	162	1518	1622	1378	739	528	697	299	1314	350	663	1058	501	1551	1196	552	85	240	965	691	241	485	1013	611	996	868	97
NPIPB9	NPIPB9	58	143	46	71	218	144	83	54	204	30	15	117	149	179	113	27	43	20	135	29	68	120	10	151	60	56	19	19	144	90	13	53	84	72	45	29	0
HMX2	HMX2	185	216	101	81	295	233	255	152	496	63	50	394	584	395	291	136	226	90	368	95	64	305	100	382	136	147	46	116	286	259	87	148	287	189	365	221	18
ZNF280C	ZNF280C	192	319	140	150	445	361	367	135	611	99	49	461	557	622	326	206	264	129	440	175	306	265	90	169	95	213	80	172	422	159	69	196	394	138	187	99	1
SEC23A	SEC23A	435	746	357	378	1319	1023	800	2028	1490	261	150	1358	1324	1218	981	398	634	183	1258	408	471	614	350	804	223	436	110	131	972	522	107	176	130	555	273	81	7
KHDC1L	KHDC1L	425	704	302	279	943	739	587	2678	1079	221	105	560	860	832	661	601	535	330	971	272	391	482	269	720	452	358	98	193	731	487	162	355	643	328	591	427	40
ZNF528	ZNF528	143	196	61	59	297	311	255	332	319	50	56	359	375	364	101	120	135	62	309	122	244	121	70	239	324	108	26	215	234	170	61	131	288	105	222	108	58
FREM1	FREM1	354	733	304	425	1200	882	543	756	985	217	120	654	778	973	727	237	330	123	1101	333	356	843	231	1185	1128	339	77	491	675	511	216	446	699	376	731	681	60
TVP23A	TVP23A	559	1168	627	692	1948	1360	1247	2921	1852	266	221	1582	1663	1738	872	533	707	436	1599	654	940	944	553	1647	1435	602	151	363	1318	768	336	625	1130	584	1098	908	122
ARL5C	ARL5C	434	675	280	331	962	842	663	1596	1232	199	114	1574	1270	1089	555	458	529	237	1123	375	451	805	371	1158	1797	337	93	101	847	566	222	430	883	487	648	381	59
DUSP23	DUSP23	218	272	98	153	396	249	299	479	421	90	53	429	653	433	200	197	172	409	401	62	234	282	154	274	234	117	24	161	335	248	62	130	227	150	414	741	406
STPG2	STPG2	325	664	256	315	750	715	445	1035	1080	135	90	691	779	858	681	355	365	124	938	301	663	613	250	943	742	344	55	119	738	358	94	264	604	357	458	375	13
PDHB	PDHB	310	530	286	241	843	526	312	336	859	140	74	755	666	706	398	196	337	104	718	105	372	522	204	777	1274	329	51	114	562	373	153	302	759	310	451	383	36
CLEC4C	CLEC4C	542	830	341	288	1379	982	703	1064	1311	242	170	1591	1506	1211	879	489	669	274	1171	354	461	873	556	1950	2388	493	111	595	1011	634	235	574	1110	571	613	583	76
ZC3H18	ZC3H18	213	406	249	191	638	468	486	805	705	182	104	624	758	648	233	205	261	99	784	121	299	401	180	497	196	253	57	139	483	314	86	132	170	264	293	115	10
KIAA1671	KIAA1671	211	306	142	159	513	332	260	734	554	100	73	521	355	383	348	277	201	116	388	98	171	204	108	215	411	184	27	116	321	189	60	177	292	150	233	158	15
PDE6H	PDE6H	170	362	133	207	611	601	457	1099	523	94	84	937	918	547	624	273	296	148	474	160	310	366	152	510	452	207	62	238	371	374	115	254	451	174	341	312	18
PRSS41	PRSS41	688	1020	431	450	1429	1056	1162	2073	1401	204	115	1385	1299	1305	912	488	684	254	1437	468	647	684	432	1096	867	556	119	714	1165	839	334	814	1400	564	1003	775	60
CPTP	CPTP	272	856	387	512	1252	1052	892	1278	1663	364	213	1883	1969	1506	1051	869	888	535	1509	710	599	1216	516	2028	2040	459	209	658	819	913	316	714	1242	710	1165	1019	110
SLC9A5	SLC9A5	360	750	366	316	1268	861	939	960	1222	168	149	959	1185	1016	768	309	536	235	1106	323	516	674	312	1016	1302	407	99	104	794	507	159	350	877	520	625	586	76
MUCL1	MUCL1	205	382	169	172	457	469	337	469	576	81	38	700	649	660	366	298	304	132	519	156	167	299	129	722	1928	232	44	165	393	243	65	232	382	184	375	297	39
FAM205C	FAM205C	320	648	273	246	754	773	969	518	1080	239	158	1496	1432	873	599	387	548	276	909	291	399	654	285	774	371	356	83	280	670	513	152	357	819	397	832	644	127
DBN1	DBN1	403	588	235	314	960	843	752	424	1123	168	110	598	822	934	487	243	429	164	963	313	388	383	123	526	475	320	34	315	669	591	158	310	607	417	678	715	70
FBXO22	FBXO22	94	154	77	87	233	206	228	266	312	26	35	191	262	280	84	42	64	25	250	43	80	138	61	158	409	103	24	90	159	122	38	94	94	118	231	123	14
C2CD4B	C2CD4B	283	552	191	255	778	423	652	752	810	146	111	823	726	792	437	247	415	152	664	196	362	323	145	498	478	292	65	107	572	372	111	272	522	284	497	392	35
KRTAP5-9	KRTAP5-9	401	510	271	342	965	729	775	1017	986	158	153	1684	1534	658	553	423	435	310	816	270	539	723	228	1586	1345	365	126	205	654	529	166	369	761	285	599	385	64
LMTK3	LMTK3	571	895	416	516	1311	1227	1179	2227	1509	256	194	1395	1237	1275	1064	509	682	303	1265	425	598	963	898	1450	1327	516	148	499	1089	914	324	804	1480	540	907	696	50
WIPF1	WIPF1	188	327	114	93	363	394	310	369	540	92	42	439	399	421	357	182	185	112	558	167	292	226	110	400	335	146	20	34	357	273	63	149	251	188	250	166	24
HMGXB3	HMGXB3	364	521	287	268	680	748	621	1159	1064	132	121	883	1087	667	606	305	465	361	982	181	339	562	230	1025	1028	232	94	216	654	408	168	293	520	376	814	1088	297
ONE_INTERGENIC_SITE428	ONE_INTERGENIC_SITE428	340	575	259	238	860	832	428	1143	1020	218	139	1101	1126	833	658	571	546	299	956	320	669	700	375	1089	868	279	115	285	731	573	146	384	969	396	773	530	58
HAPLN3	HAPLN3	260	476	203	181	622	608	753	1685	810	147	116	717	965	609	521	306	347	238	699	198	331	357	376	491	583	289	78	395	564	385	121	314	630	336	709	531	34
ONE_INTERGENIC_SITE118	ONE_INTERGENIC_SITE118	133	234	105	115	467	249	261	539	381	91	40	421	548	343	276	227	211	81	305	126	280	251	122	398	260	103	23	45	277	189	63	197	256	90	261	217	10
PITPNM2	PITPNM2	253	284	110	139	360	410	483	1627	559	97	80	505	570	495	284	155	217	76	470	85	247	369	269	595	397	187	55	66	445	233	129	317	545	193	373	237	11
ZNF710	ZNF710	126	87	79	93	237	192	400	258	352	49	49	426	370	219	163	95	115	60	210	56	204	192	214	256	162	124	20	118	145	134	46	102	202	81	213	140	11
SLC12A7	SLC12A7	414	612	219	261	831	453	480	371	857	144	74	924	1111	633	569	409	343	215	799	242	381	453	215	700	414	286	80	242	556	437	130	312	679	298	441	219	48
NUTM2F	NUTM2F	332	697	323	279	1101	913	707	1248	1141	188	114	918	1182	1058	687	519	511	247	1008	270	737	670	222	702	385	419	85	194	744	557	197	384	842	411	511	277	26
PAX1	PAX1	454	632	389	444	1101	769	643	764	1035	192	127	1712	1618	890	821	567	503	235	988	322	614	837	303	1514	1734	373	74	258	822	502	210	459	895	358	634	585	69
SMIM1	SMIM1	498	787	387	394	1152	909	988	1697	1467	320	138	1472	1459	1117	663	375	556	274	1275	353	612	854	716	1449	1186	503	161	872	1018	652	231	581	1470	476	860	599	50
TMEM45A	TMEM45A	156	426	190	207	629	375	359	605	631	103	76	686	732	399	345	200	264	95	523	227	130	381	213	475	344	232	34	136	396	253	106	204	497	173	269	187	9
CATIP	CATIP	441	868	309	387	990	973	616	557	1270	211	149	1087	867	1091	727	415	468	243	1101	308	304	618	460	1103	1890	385	84	105	897	533	187	427	718	424	614	535	43
HAVCR1	HAVCR1	108	197	45	68	206	258	184	127	316	70	25	241	210	207	131	101	110	76	242	112	208	227	74	424	394	96	31	25	151	114	45	123	182	38	207	198	6
NEBL	NEBL	454	383	386	437	745	983	1196	1619	960	236	156	1369	856	840	755	553	324	275	974	567	813	944	274	1330	908	535	138	366	403	703	246	574	477	428	852	640	27
ABCA10	ABCA10	107	242	97	92	243	328	228	239	321	39	26	444	441	289	163	122	145	57	301	75	49	103	24	267	305	118	33	91	148	147	62	134	241	148	222	120	23
ZFP41	ZFP41	195	391	175	210	568	358	445	943	670	85	63	439	536	629	277	187	228	113	609	268	207	331	132	390	219	210	48	53	507	277	112	254	509	222	322	305	13
ULK4	ULK4	145	247	76	104	262	341	118	445	447	51	51	395	512	383	267	156	178	75	462	107	243	227	40	522	722	142	32	54	237	214	69	130	264	153	249	170	15
SMARCC1	SMARCC1	151	263	111	115	311	317	96	469	381	62	32	264	92	397	271	71	152	41	354	67	102	71	116	206	226	150	41	0	274	146	46	131	182	244	314	207	44
OR2W3	OR2W3	583	906	413	394	1332	1138	1101	1047	1597	274	193	1767	1809	1346	791	736	832	432	1382	430	851	1057	519	2087	2558	458	102	386	1027	788	301	757	1621	470	920	575	53
TPPP	TPPP	546	686	295	305	1117	779	850	870	1192	210	146	1171	1446	775	781	432	496	349	1131	305	509	728	320	1255	1127	304	91	219	813	712	218	500	1130	408	902	643	90
ARL4D	ARL4D	454	807	376	358	1453	871	587	1034	1237	222	137	1262	1695	948	653	464	591	276	1044	375	720	967	276	1695	2644	408	107	243	780	537	255	568	1434	469	654	584	83
LOC112267874	LOC112267874	402	612	311	336	981	672	586	753	963	176	114	1100	1414	970	660	468	416	279	792	176	345	715	446	1280	1188	347	116	107	618	462	212	461	1142	333	699	422	19
FAM131A	FAM131A	470	795	323	370	1127	912	760	773	1251	196	144	1389	1424	1087	653	526	589	216	981	387	546	624	267	877	509	417	125	193	785	685	166	364	671	439	697	438	12
SYNM	SYNM	420	664	255	305	988	737	436	1496	1009	203	134	956	834	729	449	268	341	156	795	238	282	487	174	659	576	296	84	137	538	305	121	304	554	400	572	515	60
GRID1	GRID1	485	696	294	297	982	760	1029	1260	1100	216	121	1038	874	815	468	335	365	241	851	321	424	613	150	1155	1293	242	82	171	779	591	133	371	873	422	556	528	59
TPM2	TPM2	681	1027	536	564	1882	1329	1344	3228	1684	287	221	1401	1779	1621	1079	645	601	407	1399	486	760	748	390	973	984	458	163	374	1180	847	322	738	1739	761	1175	1016	81
CEACAM1	CEACAM1	416	643	348	285	991	748	702	968	1081	161	81	944	749	836	676	446	350	183	825	295	321	508	293	1098	1168	333	75	246	718	537	142	408	740	457	935	625	60
SLC16A13	SLC16A13	532	773	266	355	922	925	492	1251	1249	285	151	1043	1321	1050	995	486	558	280	1134	287	349	770	425	1332	772	305	83	449	772	615	195	390	675	487	675	672	44
MLF2	MLF2	316	381	211	231	571	411	269	1013	722	67	56	649	636	552	484	145	300	76	572	274	189	471	276	762	1042	194	67	167	410	374	118	217	347	295	394	191	13
CCDC97	CCDC97	378	425	250	235	822	652	858	929	857	97	50	391	468	724	403	116	227	171	848	291	259	387	189	1043	890	357	61	263	631	442	137	380	801	354	541	531	84
SHOC2	SHOC2	282	390	142	232	652	362	248	341	618	84	54	79	89	480	208	58	154	17	483	124	26	111	126	78	9	261	26	59	368	251	43	66	65	198	80	46	4
MMS22L	MMS22L	290	512	84	82	240	543	150	233	988	95	26	57	32	607	168	72	100	44	851	133	44	67	110	55	4	241	11	40	562	158	17	22	47	464	69	37	0
OSM	OSM	300	410	193	236	570	500	550	557	635	117	81	432	528	541	297	215	201	154	656	269	285	301	77	281	169	201	55	122	407	247	104	268	373	214	514	328	32
PCP4	PCP4	367	688	324	346	1054	786	570	830	967	272	120	1301	1461	950	412	354	429	155	949	322	500	981	213	909	768	354	78	927	585	437	190	408	1178	313	440	351	17
CAMTA2	CAMTA2	273	410	177	174	407	533	530	710	679	47	74	449	491	637	414	245	285	113	613	164	167	432	333	576	467	203	39	219	473	278	75	133	239	175	362	161	23
RPUSD3	RPUSD3	200	252	120	153	340	266	203	34	530	74	57	258	259	449	165	107	184	53	474	124	142	170	71	150	53	165	40	8	378	210	67	131	312	154	289	248	12
PRR20D	PRR20D	437	813	316	425	1181	970	727	705	1258	230	122	1033	883	1131	745	493	505	270	1067	499	714	950	210	1504	1465	455	117	459	883	870	239	502	1216	361	586	391	35
LOC102723899	LOC102723899	270	513	166	214	485	422	472	828	645	55	85	589	647	729	330	191	245	107	660	198	241	486	212	593	613	193	46	123	391	353	103	232	319	205	422	329	33
AGAP5	AGAP5	220	316	158	154	511	476	312	605	609	98	44	224	288	541	293	156	162	59	539	99	134	180	60	85	27	162	29	90	403	230	56	111	240	248	181	89	9
KRT86	KRT86	276	474	189	249	598	422	531	784	713	43	69	618	720	576	335	207	190	122	584	257	557	483	155	658	309	211	87	74	416	310	101	179	322	269	300	296	41
ONE_INTERGENIC_SITE357	ONE_INTERGENIC_SITE357	482	759	387	439	1352	991	918	1344	1368	145	171	1780	2076	1170	1098	760	608	419	1137	282	714	910	600	1474	1538	490	186	436	922	697	215	582	1276	491	896	650	65
TMEM30B	TMEM30B	284	489	246	297	693	517	542	443	810	153	130	879	1219	678	683	287	426	187	655	361	369	646	153	992	1792	260	86	179	576	414	157	354	817	355	558	377	28
INS-IGF2	INS-IGF2	171	272	107	126	394	341	428	372	538	80	68	393	542	450	270	279	244	140	431	162	239	290	207	611	555	169	18	79	375	288	94	183	422	134	294	166	16
GJC3	GJC3	513	717	342	338	1050	840	612	720	1267	224	82	1032	1308	939	902	363	394	204	1014	391	456	795	332	1005	1075	416	88	162	863	615	186	519	903	380	514	396	47
LOC112577516	LOC112577516	215	419	211	152	546	407	439	525	603	114	75	428	503	642	428	326	237	319	561	216	352	358	175	672	330	180	22	202	410	296	88	232	381	282	318	188	48
APOH	APOH	236	329	150	192	550	367	223	571	531	58	87	490	544	394	507	180	290	107	440	157	183	287	136	278	438	206	26	45	367	297	72	196	290	186	272	183	1
EEF1G	EEF1G	191	317	78	79	239	387	151	107	519	88	53	45	94	411	152	56	124	55	503	62	112	103	26	105	73	184	26	47	314	135	41	19	44	212	121	12	0
OR4C6	OR4C6	404	795	380	366	1076	936	694	860	1306	229	176	1324	1052	1231	770	588	627	344	1102	315	199	696	320	1315	2509	401	74	276	861	625	234	602	2398	525	830	612	58
ONE_INTERGENIC_SITE298	ONE_INTERGENIC_SITE298	131	306	161	110	487	395	115	307	481	62	53	633	563	386	423	175	164	85	303	106	231	215	63	303	332	189	47	74	221	101	70	147	347	165	235	191	11
KRTAP4-8	KRTAP4-8	266	506	233	264	699	571	529	1061	753	164	74	489	699	737	505	405	416	201	598	183	385	444	155	711	549	185	64	170	488	352	138	294	565	242	415	227	40
SLC35G4	SLC35G4	450	751	410	426	1518	1030	824	1635	1300	275	147	1261	1923	1186	787	657	692	296	1052	313	624	960	353	1541	2437	395	116	486	991	670	212	615	1312	487	768	721	42
WIPF2	WIPF2	135	249	132	77	309	266	201	274	392	73	58	281	398	336	243	134	160	72	326	26	162	143	114	505	1538	136	31	90	187	193	70	119	234	128	215	330	14
PMP22	PMP22	460	707	333	348	869	895	450	389	1133	228	185	1249	1289	1036	896	654	567	285	1166	276	486	613	374	896	1233	479	61	174	640	529	189	362	724	434	820	632	75
SLC9A1	SLC9A1	292	474	227	206	674	633	544	731	749	167	78	1018	1041	571	524	364	327	216	753	223	579	616	195	1127	1797	291	72	163	473	398	142	268	632	425	488	342	32
BLVRA	BLVRA	187	206	124	156	427	336	261	388	469	61	41	438	513	438	222	165	174	102	478	164	205	322	265	513	1103	149	34	67	280	217	81	184	372	198	295	191	49
LCLAT1	LCLAT1	398	808	319	352	1047	856	515	932	1372	273	197	1395	1289	1029	846	547	525	228	1218	481	459	783	272	987	984	482	121	277	866	538	243	655	1118	429	739	583	45
APOA2	APOA2	51	59	36	37	102	128	47	7	153	0	17	80	49	241	19	20	54	37	167	64	4	29	55	29	18	61	0	15	64	45	22	36	26	58	134	126	36
TTC28	TTC28	196	358	165	181	515	447	387	355	603	125	93	380	419	569	293	240	203	104	654	130	160	366	54	551	327	194	44	57	272	216	65	169	383	160	353	188	28
ATXN1	ATXN1	652	1068	430	512	1455	1149	880	1302	1675	315	214	1500	1630	1604	1215	524	736	324	1657	435	680	996	570	2016	3076	591	116	946	1155	841	236	577	1310	554	1180	901	75
TAF1	TAF1	337	706	217	221	560	914	396	928	1227	180	49	125	149	937	249	124	196	54	1123	254	218	241	141	452	197	457	28	101	804	261	48	130	231	412	103	51	5
ATOH1	ATOH1	328	503	231	276	654	646	441	508	717	124	51	609	456	696	452	244	350	112	621	252	376	377	232	600	632	235	36	429	503	276	109	273	470	198	424	293	17
SNX18	SNX18	317	436	244	239	651	652	762	799	772	118	89	937	1009	630	601	376	377	369	598	223	428	624	411	641	375	219	94	155	427	322	98	306	462	302	600	1626	127
CCDC115	CCDC115	99	164	41	45	135	191	178	88	255	46	46	98	64	267	192	66	98	22	261	92	135	184	39	128	141	124	23	5	244	222	57	53	54	76	156	32	5
CA7	CA7	274	378	153	184	500	416	273	520	703	129	75	432	695	568	426	238	306	111	531	105	122	202	82	382	200	228	48	32	280	235	83	150	367	238	277	173	18
LOC105375107	LOC105375107	536	793	359	456	1286	989	1097	1530	1358	241	221	1352	1757	1120	848	612	614	273	1282	296	706	790	298	1149	970	351	107	794	798	727	259	707	1244	506	818	745	46
TAF5	TAF5	494	743	273	310	890	963	701	1171	1324	161	102	468	275	1044	475	266	343	144	1016	275	339	371	137	276	302	509	64	46	1028	499	110	191	277	465	334	162	20
ONE_INTERGENIC_SITE197	ONE_INTERGENIC_SITE197	175	278	127	161	452	406	264	185	530	107	52	378	357	399	307	231	192	101	454	74	55	182	161	207	279	182	35	128	289	201	70	156	205	197	244	174	12
KCNA3	KCNA3	272	479	233	257	728	694	777	644	974	150	111	851	1215	885	686	388	448	239	867	412	482	554	317	1071	858	398	98	146	738	508	207	427	1046	315	529	451	26
SLC26A8	SLC26A8	294	574	242	269	724	542	430	696	897	176	105	666	869	820	406	316	350	190	754	222	464	430	176	761	410	366	34	117	550	342	123	204	352	400	357	216	19
ANKRD55	ANKRD55	334	576	255	289	828	615	671	693	905	144	74	484	405	697	343	265	306	137	772	255	360	419	318	612	612	267	58	240	479	455	139	279	465	380	487	303	43
NEK10	NEK10	288	502	274	301	898	506	381	925	796	157	55	308	485	602	635	244	203	107	775	203	332	401	147	613	465	201	83	123	631	361	114	265	530	373	374	230	7
HOOK2	HOOK2	395	678	325	349	932	841	882	872	1045	208	115	704	889	884	809	403	471	228	841	366	704	563	339	1280	2014	295	47	204	703	447	162	383	740	407	627	407	52
THAP3	THAP3	347	501	243	263	914	615	527	1325	926	166	80	589	548	675	272	176	262	108	838	230	429	463	375	601	390	239	67	76	633	527	116	299	708	278	438	493	17
CNGA3	CNGA3	390	649	267	271	700	808	710	669	1076	109	96	407	355	885	529	260	283	125	934	257	288	419	174	608	368	383	43	101	803	632	151	408	924	417	515	489	8
LECT2	LECT2	225	315	176	179	435	510	343	378	675	92	83	701	581	461	330	163	242	105	656	152	425	610	244	567	580	185	40	485	323	331	94	290	365	279	435	300	20
CDKN2B	CDKN2B	271	540	280	329	977	778	557	663	904	184	141	1572	1746	922	965	909	696	410	721	261	471	514	301	885	973	307	101	252	623	545	210	620	1034	401	677	530	47
MS4A8	MS4A8	254	411	238	229	734	461	263	175	688	94	75	571	616	574	360	253	312	116	619	165	288	402	193	841	939	201	38	210	457	408	119	289	768	229	250	196	23
FMOD	FMOD	203	338	133	154	364	386	226	477	672	116	78	510	637	495	306	229	194	122	505	157	297	352	193	475	256	228	27	76	426	266	83	207	504	206	306	347	24
VGLL1	VGLL1	472	1012	417	399	1248	1334	1157	2001	1497	241	192	1475	1484	1309	873	491	592	289	1247	436	749	938	481	1410	1649	561	120	590	898	979	337	728	1559	748	1143	1093	70
EPHX4	EPHX4	217	391	84	116	412	467	227	295	648	122	84	752	883	497	412	266	253	152	626	156	192	334	140	806	1012	208	47	302	421	288	82	213	508	245	383	313	27
ATP5MD	ATP5MD	550	979	450	433	1428	1042	785	1249	1463	211	162	1005	1097	1390	644	529	577	243	1152	389	507	823	384	1030	1114	474	142	124	895	692	218	415	836	543	843	514	85
ICAM4	ICAM4	493	734	340	432	1397	817	1211	1531	1248	198	160	1062	1362	1111	923	651	590	314	1177	452	608	690	365	1361	1053	402	122	356	870	596	155	403	896	417	678	411	34
ANKRD23	ANKRD23	229	475	177	217	756	472	402	668	637	131	84	803	813	582	570	274	299	110	606	124	407	380	134	514	378	211	23	111	431	369	130	292	844	236	405	306	5
AP1M2	AP1M2	206	402	180	166	573	426	287	154	602	89	46	358	341	588	298	190	155	116	466	98	204	259	106	195	180	165	36	53	299	264	65	170	427	220	379	248	52
BBS7	BBS7	148	181	74	70	218	271	70	193	378	85	20	67	154	245	123	31	78	27	300	41	125	168	112	266	272	106	26	12	185	103	21	82	65	62	105	62	5
SPAG11B	SPAG11B	336	581	311	376	923	535	356	259	856	140	110	775	1098	816	527	345	416	242	779	224	538	539	289	608	390	260	57	422	725	400	108	306	729	357	497	310	7
PFKP	PFKP	285	329	133	209	635	607	554	631	704	79	102	916	978	464	300	295	286	173	754	206	308	556	317	991	1399	261	61	103	522	429	150	283	510	228	472	419	48
TTLL3	TTLL3	453	558	281	267	757	719	649	1135	976	202	105	1003	1068	792	485	393	544	206	792	260	291	784	330	1335	1422	346	76	316	632	429	138	317	693	272	479	389	25
FBXO46	FBXO46	505	644	399	417	978	838	868	637	1228	195	168	786	963	1055	841	299	494	289	1129	313	581	608	423	1045	969	393	119	208	895	639	211	468	969	494	777	707	80
RAB6D	RAB6D	553	922	355	307	1008	956	771	998	1204	164	130	866	671	952	625	441	436	188	1071	228	359	575	169	695	877	405	93	47	695	602	190	299	405	589	571	386	26
SLC35F3	SLC35F3	232	317	147	138	495	450	569	338	755	97	82	700	658	559	398	220	313	96	628	152	229	440	406	787	781	224	37	354	416	337	77	175	185	261	501	282	9
CLEC12B	CLEC12B	343	551	297	221	811	663	684	1642	895	158	122	918	932	794	558	480	582	224	783	367	226	663	295	895	701	314	58	254	623	592	182	378	727	356	532	267	39
ZNF599	ZNF599	190	358	151	130	445	340	372	969	496	84	46	220	230	459	234	142	147	88	429	121	215	287	156	364	434	204	30	78	368	190	53	138	229	223	341	340	21
CDIPT	CDIPT	241	355	167	181	477	478	540	386	691	76	44	880	848	494	500	284	322	152	544	295	201	350	189	460	294	193	48	49	526	326	82	165	177	322	320	157	7
MMP12	MMP12	319	521	283	246	880	602	508	811	924	96	116	964	855	750	626	419	365	211	796	336	423	439	223	786	963	367	93	535	556	343	122	272	474	353	573	293	28
BDKRB1	BDKRB1	315	495	238	277	736	515	448	610	835	159	90	431	559	632	463	320	287	151	697	170	393	587	292	603	441	230	61	237	520	313	142	271	379	303	329	155	10
RHO	RHO	519	699	377	348	1069	874	719	529	1206	212	167	1332	1562	916	709	443	465	253	1153	372	489	1012	444	1464	1461	339	75	163	832	615	211	526	1314	484	889	774	83
HLA-DQB2	HLA-DQB2	219	232	114	149	389	344	583	558	491	77	43	544	545	445	290	258	283	125	417	73	407	293	172	477	259	170	60	123	361	312	89	284	539	187	290	131	4
TRIM22	TRIM22	516	793	381	461	1181	1110	821	768	1589	320	168	1883	1997	1205	832	668	880	338	1280	395	736	974	320	1667	2893	532	120	159	1109	667	252	658	1338	558	906	721	42
CDKN1A	CDKN1A	270	576	226	269	666	761	598	522	1040	297	204	2386	2893	888	758	730	680	520	905	509	738	936	484	1345	1402	430	96	290	810	596	218	470	1334	386	623	547	61
TAX1BP3	TAX1BP3	373	464	200	231	667	598	525	305	1058	159	115	824	779	913	505	275	372	154	963	265	489	721	306	960	776	200	77	233	743	486	144	282	460	346	467	346	12
CEP350	CEP350	179	385	191	206	576	430	344	657	592	121	75	413	621	542	339	168	209	92	483	115	121	324	295	355	238	154	22	62	387	282	82	177	269	280	202	117	16
LOC645202	LOC645202	244	460	160	195	513	726	358	1348	860	69	39	337	266	628	438	138	234	48	746	157	73	122	126	63	4	225	62	56	601	260	77	142	170	239	345	145	11
SMIM8	SMIM8	210	409	142	187	545	416	204	332	583	113	42	526	743	366	447	359	273	140	555	91	199	471	205	623	618	177	41	163	386	292	119	200	274	295	434	231	24
SEC14L6	SEC14L6	251	434	232	263	668	496	225	411	769	118	63	561	618	681	567	250	345	103	540	148	270	348	93	596	749	190	31	107	532	357	127	251	403	182	358	422	14
RNASE7	RNASE7	530	952	386	438	1480	1186	1119	1248	1675	296	241	1688	2212	1415	1263	615	814	401	1424	785	929	1095	682	1644	1570	614	178	1060	1142	889	305	633	1365	673	1224	996	82
TUBD1	TUBD1	227	395	151	93	290	594	271	156	701	119	67	131	62	583	179	29	121	29	597	164	101	284	150	153	64	217	46	24	320	333	120	214	244	202	223	167	9
SLC9A2	SLC9A2	362	604	256	299	895	667	384	1029	949	149	82	474	495	788	461	196	231	122	885	225	498	363	305	582	363	346	71	317	593	410	115	308	471	387	591	545	32
MT1HL1	MT1HL1	362	780	343	425	1330	734	806	1026	1355	219	181	1531	1592	899	968	474	625	290	1118	280	610	715	386	1166	712	453	105	150	759	638	243	570	1391	455	680	578	32
EFCAB12	EFCAB12	353	510	187	178	555	708	1092	1252	880	144	101	984	1137	697	650	413	428	190	877	285	559	716	440	1264	1612	290	142	301	598	394	91	317	853	353	501	347	21
SMIM11B	SMIM11B	701	1114	532	587	1762	1402	1111	2094	2151	308	298	2961	3096	1628	1496	920	1054	578	1714	569	1499	1346	1054	2314	2308	707	187	752	1268	1100	298	804	1585	747	1217	1368	98
CD3G	CD3G	287	726	235	370	1004	839	427	553	1094	160	124	835	816	844	692	332	396	168	790	255	457	676	369	1241	1019	298	59	197	664	445	139	274	474	406	611	461	27
APCS	APCS	473	765	313	402	1139	903	700	1245	1162	152	184	1044	1054	847	645	388	510	234	1095	366	620	762	443	835	791	386	99	671	793	599	197	499	881	395	847	708	37
CSF2RA	CSF2RA	437	790	357	367	1225	1078	868	646	1164	213	162	1270	1191	1124	592	501	503	219	972	282	400	782	559	1192	1106	340	86	396	818	587	229	488	970	430	708	418	50
RAPGEF1	RAPGEF1	326	506	205	217	625	727	505	533	881	169	53	363	331	844	459	235	315	116	874	185	329	496	403	907	946	329	28	137	578	378	124	208	191	388	226	140	11
CTAG1A	CTAG1A	366	662	340	374	1115	796	733	1299	1070	191	138	1123	1330	915	686	423	531	237	869	474	396	818	402	1401	1202	424	73	342	759	573	211	381	822	421	668	509	48
MYRFL	MYRFL	80	85	28	36	93	146	128	51	153	19	15	57	102	134	87	21	41	11	153	19	40	117	49	115	10	43	6	56	83	83	23	80	153	69	50	25	4
TIMM17B	TIMM17B	204	306	159	163	555	376	357	960	453	113	83	560	817	547	329	168	258	99	407	190	286	317	256	403	411	150	71	129	382	206	98	198	403	184	298	367	15
SPATA31A1	SPATA31A1	325	476	200	151	513	442	419	878	724	103	43	335	213	702	264	175	201	98	675	151	170	342	93	330	158	215	31	60	522	351	111	259	462	276	472	382	26
BRD9	BRD9	275	490	187	210	627	523	466	1295	848	133	111	818	995	656	442	309	290	198	740	348	568	538	238	1121	644	376	77	430	505	378	175	368	783	334	650	653	35
GRAMD1C	GRAMD1C	200	388	207	305	723	442	271	524	666	101	80	583	728	684	628	209	337	101	706	228	167	448	144	448	371	291	50	199	378	296	124	295	411	289	457	271	16
WARS1	WARS1	380	614	147	165	429	787	347	436	1147	181	48	176	134	849	314	230	163	82	1081	311	166	227	119	111	333	334	16	58	640	451	53	30	34	545	91	19	3
PELATON	PELATON	439	676	313	326	1153	896	761	1273	1281	278	148	1459	1942	1087	906	602	638	264	1014	287	496	928	749	1590	1577	510	92	401	1028	602	217	533	1476	530	863	587	51
GPN3	GPN3	346	533	177	149	646	625	207	340	918	202	74	498	480	887	259	295	292	112	1003	220	257	236	150	418	131	255	50	144	705	305	34	49	40	367	135	52	4
IL15	IL15	197	305	159	192	541	436	152	281	614	121	69	528	530	479	342	198	219	96	474	250	100	384	177	393	396	162	37	40	389	274	79	164	281	232	276	234	24
EME2	EME2	293	484	238	270	892	598	614	915	825	67	77	804	776	637	368	165	319	123	709	195	379	403	283	629	417	220	69	293	610	496	124	327	834	225	454	478	47
TBCEL	TBCEL	405	548	219	262	666	649	417	499	797	183	131	800	719	728	443	298	371	266	749	282	418	478	394	605	287	260	70	1113	478	407	121	300	669	303	410	290	43
AMIGO1	AMIGO1	336	429	186	262	628	599	779	884	872	204	91	505	577	754	454	353	514	202	668	255	132	371	221	531	432	200	53	144	607	438	108	233	546	430	519	415	48
DEFB106A	DEFB106A	253	538	229	312	996	658	366	489	641	115	168	1026	1054	637	519	505	445	185	702	231	206	485	218	743	681	293	62	153	504	471	175	430	1101	269	375	312	26
ARHGEF12	ARHGEF12	227	441	188	184	505	431	443	538	670	161	85	627	714	595	296	144	232	90	564	154	295	579	252	2142	3638	206	75	506	499	279	74	169	205	234	179	157	9
ZMAT5	ZMAT5	575	794	288	273	764	1024	904	1823	1481	182	102	304	236	1191	677	381	422	173	1404	345	316	398	204	333	236	453	67	175	1083	803	94	154	118	493	308	113	9
MCUR1	MCUR1	246	603	261	302	723	534	602	816	935	144	83	489	395	787	663	364	370	171	802	219	533	507	457	840	703	261	47	119	530	386	122	206	481	313	418	268	20
UNC13C	UNC13C	250	412	216	256	611	528	313	624	703	107	57	598	524	622	666	216	285	141	601	263	395	387	122	409	302	249	48	213	398	317	104	247	639	223	501	616	108
MICU1	MICU1	120	157	72	105	242	218	174	189	219	32	21	207	170	182	56	45	49	35	211	98	37	156	26	134	64	110	26	76	95	158	41	78	126	37	88	56	1
GSTT2B	GSTT2B	168	262	118	146	437	300	236	153	452	85	65	495	633	507	312	236	287	127	410	153	129	219	44	328	252	119	50	106	315	279	79	203	356	176	205	114	17
SSC4D	SSC4D	331	463	206	281	805	621	544	797	850	156	87	930	1088	677	538	246	228	135	712	254	162	383	359	608	395	280	56	131	537	429	122	291	715	325	519	471	44
CHD8	CHD8	215	238	84	80	364	269	146	248	408	92	49	255	221	409	149	66	139	30	323	77	56	41	8	16	5	134	34	17	261	175	84	174	215	154	343	270	8
FAM153B	FAM153B	492	867	291	280	1023	894	586	807	1347	219	124	887	945	1011	749	276	377	137	1283	282	337	505	181	407	262	493	67	122	723	610	145	289	438	482	492	356	24
ZNF561	ZNF561	210	501	230	213	662	622	265	203	782	116	127	788	845	640	472	291	324	79	638	220	239	412	199	663	429	289	79	393	467	325	125	313	634	339	366	223	31
SDE2	SDE2	394	499	122	58	234	725	198	252	982	110	32	109	126	675	227	54	107	24	824	138	157	39	15	47	25	262	6	63	711	257	24	30	36	310	38	13	0
KMT5A	KMT5A	150	303	84	100	317	337	175	307	437	69	57	249	369	323	249	130	138	55	399	183	334	223	136	269	89	94	11	15	315	138	43	65	188	91	147	78	3
POM121L2	POM121L2	238	421	170	225	479	599	471	961	751	131	96	417	430	528	825	271	351	104	557	164	425	501	151	947	736	233	33	192	476	449	100	278	486	220	256	262	11
IQANK1	IQANK1	455	831	395	363	1177	893	744	1019	1342	271	137	1377	1521	1077	1036	459	536	253	1389	516	643	659	277	854	559	394	92	235	872	634	238	564	1041	473	1080	841	67
ZNF28	ZNF28	286	470	239	221	857	658	354	741	858	131	109	759	883	615	486	283	433	182	795	228	286	482	248	708	777	286	56	172	600	294	152	210	518	308	512	445	83
METRN	METRN	478	509	248	311	647	785	522	524	1207	176	146	1027	1282	803	691	458	616	235	988	397	531	861	571	1182	962	321	96	428	757	638	214	492	1055	376	861	622	55
APOL6	APOL6	211	256	116	90	394	377	584	546	533	55	52	426	302	444	312	192	174	79	453	147	142	213	40	335	310	246	23	127	352	243	79	124	240	140	249	220	27
SLC50A1	SLC50A1	410	647	342	322	1130	956	829	973	1309	230	117	799	1080	966	884	387	408	202	1146	269	763	467	114	718	472	383	91	287	905	675	164	342	585	415	723	527	39
ONE_INTERGENIC_SITE348	ONE_INTERGENIC_SITE348	231	340	161	205	564	435	491	858	602	119	62	1100	740	477	431	318	311	173	520	197	279	372	173	621	275	192	77	492	284	328	110	228	629	150	372	121	17
PLPPR4	PLPPR4	214	385	147	166	459	368	345	422	619	60	66	282	315	405	335	139	270	104	588	148	245	258	129	813	581	235	36	109	363	324	104	297	557	188	336	280	21
GOSR1	GOSR1	419	676	249	204	897	829	552	576	1344	179	130	902	1170	1228	646	366	484	237	1007	373	474	725	238	1670	3251	358	74	232	737	440	187	262	263	467	765	801	203
ONE_INTERGENIC_SITE136	ONE_INTERGENIC_SITE136	529	1170	399	384	1979	971	597	2291	2009	185	161	1356	2048	1485	1019	444	927	331	1702	342	986	924	537	1795	1948	417	127	488	1233	614	224	503	1921	867	736	1303	65
NOLC1	NOLC1	409	714	301	384	925	833	709	988	1210	247	162	603	533	981	575	260	423	121	1040	386	445	791	294	865	617	440	103	119	711	432	146	264	310	437	445	271	14
NOBOX	NOBOX	281	539	186	220	638	666	474	543	784	150	101	585	635	574	397	126	197	70	736	183	410	518	300	927	566	237	140	558	492	350	131	345	825	341	592	478	25
UBALD1	UBALD1	419	801	350	409	1075	1073	992	2000	1344	208	150	1112	1186	1141	1114	591	691	239	1290	430	633	1165	496	1767	1712	544	126	210	869	600	244	451	575	554	490	355	34
PAM16	PAM16	408	442	132	141	455	526	493	211	869	165	68	451	522	819	352	207	240	98	688	220	133	401	174	489	321	199	46	123	516	299	105	166	745	301	272	163	1
GAB3	GAB3	333	497	250	270	839	573	822	1192	938	146	114	756	764	976	332	197	324	150	807	186	489	740	260	1078	1314	392	53	179	702	509	179	420	872	344	624	556	44
TGFBI	TGFBI	234	459	231	299	856	526	480	684	771	88	104	796	842	634	393	295	348	147	634	113	313	320	139	623	1053	233	82	211	507	351	129	326	736	357	382	238	26
SLC4A1AP	SLC4A1AP	214	417	119	121	339	340	194	387	507	98	45	439	482	427	301	98	153	45	428	70	364	358	108	485	268	222	38	325	356	176	123	204	508	198	208	148	17
BRD4	BRD4	196	301	93	111	319	297	241	227	518	99	44	194	233	466	294	159	171	54	432	94	315	273	82	238	259	138	14	57	261	121	34	42	20	212	66	12	2
USP41	USP41	320	595	234	200	678	598	441	572	943	117	96	591	543	732	461	263	397	155	771	285	367	320	117	423	432	377	38	97	747	390	109	305	606	372	504	398	34
EN2	EN2	553	662	346	383	1269	883	1154	1333	1291	220	165	1127	1208	1092	855	452	560	267	1033	457	531	953	409	1925	2143	408	103	334	778	599	130	385	871	461	600	501	48
NO_SITE550	NO_SITE550	386	460	172	215	653	533	517	781	799	100	151	993	1051	711	399	333	435	207	728	159	421	656	284	985	672	242	64	237	485	351	138	290	581	273	570	322	47
JUN	JUN	459	545	165	117	294	678	467	391	872	117	64	275	238	764	518	191	351	95	799	105	192	125	137	50	29	331	73	88	632	438	82	158	238	304	342	251	37
SLC30A10	SLC30A10	702	887	415	580	1410	1111	1538	1816	1400	308	204	1355	1593	1195	688	570	595	378	1197	386	572	883	335	1025	844	455	163	417	992	804	286	690	1317	575	1089	842	72
ATP6V1FNB	ATP6V1FNB	265	563	201	283	848	645	700	633	917	127	127	625	724	877	482	233	382	277	757	324	256	472	402	965	679	322	95	348	539	486	201	367	689	304	786	1171	216
ARHGDIA	ARHGDIA	248	298	91	129	411	413	396	706	420	53	32	200	275	331	132	63	145	30	347	103	43	93	72	123	117	102	14	39	350	246	67	205	396	171	226	79	10
KIAA1522	KIAA1522	483	735	386	451	1445	892	746	859	1240	236	156	973	880	937	842	450	607	218	1167	326	764	933	451	1332	1285	393	52	380	911	743	234	501	1302	385	809	542	48
KIF18A	KIF18A	400	208	54	50	209	378	118	196	814	54	35	53	66	656	156	47	75	28	631	43	114	30	47	24	7	241	12	59	478	285	73	132	242	249	360	149	27
NTRK2	NTRK2	319	559	270	262	955	749	590	1008	1035	194	94	732	703	809	648	235	343	112	893	183	299	488	359	647	428	289	99	161	590	324	122	265	586	373	543	290	25
ARRB2	ARRB2	555	719	300	345	856	726	700	915	1141	187	92	693	765	1003	906	279	344	180	1071	276	353	402	174	350	180	317	88	125	791	493	166	324	375	380	622	402	41
CHRNA2	CHRNA2	351	592	272	297	1007	766	800	938	1207	136	118	1411	1348	980	695	536	581	281	1156	351	600	837	528	1663	2503	296	63	414	717	542	187	388	931	343	862	786	64
ANTKMT	ANTKMT	20	18	8	12	21	37	3	0	47	3	6	21	3	29	15	24	18	30	31	2	83	3	37	12	0	23	0	27	26	32	8	18	20	3	9	0	0
CPS1	CPS1	138	204	98	123	378	326	200	634	468	77	52	442	346	395	207	69	125	37	359	122	107	199	105	269	203	123	32	37	282	158	76	136	238	155	176	79	16
GCLC	GCLC	169	361	100	106	359	257	133	327	497	50	28	341	342	419	285	105	256	34	447	118	177	253	117	417	480	136	31	25	258	228	54	88	161	251	291	232	3
SDHA	SDHA	400	901	265	267	672	965	734	783	1568	253	194	1154	1138	1268	852	333	668	211	1231	330	491	660	419	902	650	380	83	133	897	648	210	453	702	451	815	458	55
SPI1	SPI1	267	365	173	210	624	423	445	734	758	138	59	701	871	499	399	302	304	187	617	214	461	454	195	549	464	212	53	154	626	411	156	294	561	288	482	431	60
GALP	GALP	254	341	172	223	560	472	362	407	623	92	58	639	570	532	363	197	239	123	564	166	191	442	169	519	596	226	56	148	506	321	129	283	623	243	428	391	64
HLA-E	HLA-E	684	864	317	366	1000	1186	932	1791	1539	246	141	1131	1243	1210	615	393	432	190	1283	352	345	618	453	1472	2011	491	93	343	1133	779	220	479	822	500	801	541	40
LOC105379554	LOC105379554	334	598	342	414	1075	640	750	1272	846	180	141	885	1032	861	601	426	450	201	892	230	473	611	197	1164	2319	264	56	295	471	418	197	412	784	425	561	419	19
FKBP15	FKBP15	387	490	167	255	589	669	554	746	982	155	91	498	596	869	403	146	292	113	908	441	438	501	192	348	102	361	48	407	690	454	138	342	665	323	556	449	39
IDH1	IDH1	160	257	110	123	393	248	335	374	484	66	29	344	227	526	149	185	155	120	379	88	67	235	59	486	603	161	37	57	209	181	70	170	262	161	335	297	42
CHRNA9	CHRNA9	239	453	197	221	527	576	277	246	684	132	89	582	615	563	245	249	287	118	569	142	227	530	181	901	630	196	42	227	538	304	122	314	657	239	345	226	27
LRRC52	LRRC52	188	327	159	159	625	333	526	2278	570	91	59	392	464	372	213	204	263	152	444	128	262	277	78	437	292	132	76	212	427	242	102	228	353	213	469	575	81
SFRP5	SFRP5	297	375	172	170	545	534	342	303	753	125	98	1151	980	555	330	277	358	154	605	194	254	535	200	718	602	217	50	116	438	359	144	302	603	320	455	386	33
DYNLRB1	DYNLRB1	717	1396	205	265	669	1621	543	419	2003	206	62	296	348	1724	567	153	246	101	1871	358	580	128	256	91	40	627	48	61	1543	621	92	85	86	897	897	368	8
FLCN	FLCN	485	878	366	439	1041	929	676	1541	1445	243	154	1295	1245	1182	908	765	747	609	1370	337	517	521	340	934	684	531	89	1387	859	640	255	531	1780	694	1563	1487	192
SFTPA2	SFTPA2	210	418	165	236	547	476	471	920	716	118	83	645	803	575	204	297	287	149	556	209	226	341	211	461	278	210	49	166	502	391	105	218	517	291	355	254	8
HBQ1	HBQ1	168	263	140	143	403	323	290	272	484	92	57	468	495	388	381	187	240	88	525	138	360	240	284	332	182	191	34	147	391	260	91	123	185	202	325	323	22
IL2RG	IL2RG	252	211	71	99	387	263	185	307	462	58	27	291	339	380	140	136	188	80	435	139	155	198	177	312	107	96	32	196	270	213	71	127	253	156	269	304	38
LRRN2	LRRN2	320	408	211	191	611	670	411	653	698	146	65	1079	839	750	532	264	320	143	621	151	301	434	187	472	391	250	37	244	498	479	123	359	571	227	417	346	19
WRAP53	WRAP53	129	278	66	111	395	243	109	63	443	74	44	416	456	315	221	195	200	114	444	87	172	310	135	437	203	120	76	31	330	217	93	149	186	229	200	125	12
NO_SITE502	NO_SITE502	137	175	68	64	225	285	223	181	320	76	43	413	458	281	351	98	185	188	308	80	231	212	90	377	309	132	11	24	217	107	48	115	216	148	388	524	178
PRR14	PRR14	374	484	233	241	686	701	770	1562	818	128	78	888	830	745	396	295	293	169	869	193	480	487	287	814	997	248	88	63	543	354	91	297	586	331	394	218	34
ZNF500	ZNF500	202	338	166	159	503	374	369	265	642	143	108	832	1117	416	275	213	273	133	550	236	373	446	141	806	1010	176	78	142	416	336	78	222	414	213	446	242	53
AEBP1	AEBP1	636	3607	1682	1813	5280	3972	3613	7091	6034	1132	804	6910	8136	5454	4204	2498	2863	1423	5168	2034	3126	4510	2529	8164	7160	1819	488	1538	4262	3229	1090	2454	5417	2668	3848	3411	239
PRKCH	PRKCH	248	345	137	178	589	423	548	585	610	71	64	532	453	363	578	200	200	130	616	139	293	388	141	541	628	217	58	71	296	243	73	165	336	202	352	271	36
STMN1	STMN1	309	774	356	329	1182	844	457	1334	1176	207	113	762	850	959	570	323	439	156	982	275	552	757	211	1083	675	361	99	350	641	491	150	321	421	403	567	325	41
RPL23	RPL23	695	1074	260	245	546	1279	287	473	1678	109	65	237	212	1398	306	128	227	83	1945	389	388	304	138	249	311	677	44	30	1202	289	49	113	276	632	168	55	10
ITGA3	ITGA3	420	452	290	295	892	787	743	884	958	131	86	809	856	907	506	232	327	160	795	175	422	382	149	616	642	260	76	158	529	392	104	275	630	370	607	535	46
ZNF366	ZNF366	365	464	213	345	775	774	634	696	879	162	95	563	698	696	489	326	410	180	828	179	238	653	161	916	1251	332	49	191	591	472	154	332	565	329	475	356	43
BDP1	BDP1	207	336	94	72	228	284	75	75	480	71	32	193	235	429	228	53	108	45	341	60	153	72	101	166	59	117	13	15	252	66	11	28	57	162	29	10	1
ACTN1	ACTN1	326	578	291	238	801	850	594	1233	1120	203	137	1258	1021	1018	622	390	513	216	1035	246	511	923	426	2269	4513	384	99	250	827	522	170	356	539	471	695	418	23
TAP2	TAP2	217	492	235	265	685	573	536	1278	916	109	74	666	773	656	368	329	324	189	684	226	337	450	473	978	1650	270	71	176	576	512	145	270	535	317	419	412	28
AATF	AATF	310	545	153	120	476	635	258	274	920	113	54	439	317	718	340	95	174	42	853	136	276	208	68	268	495	261	29	81	572	260	40	79	125	314	148	34	10
GSG1	GSG1	222	418	184	255	660	558	575	1859	857	92	77	720	830	662	373	234	331	122	712	265	284	393	201	515	425	256	25	130	528	474	141	268	357	264	436	323	27
PRRG2	PRRG2	414	806	411	427	1187	994	676	1137	1128	214	110	711	826	1212	825	401	479	201	1076	253	388	673	281	1259	999	424	55	291	955	585	166	421	889	385	690	393	31
SH2D5	SH2D5	238	325	150	157	406	398	274	486	470	119	71	867	704	438	379	155	219	84	448	244	443	359	106	618	686	165	76	410	284	216	106	168	623	217	368	364	19
DENND1B	DENND1B	140	201	98	96	279	244	267	343	287	69	50	395	446	236	84	48	111	17	275	39	170	166	93	309	184	99	46	13	195	174	48	102	158	147	239	146	0
AMIGO3	AMIGO3	307	485	168	239	714	537	553	544	779	129	87	714	750	773	533	355	373	186	911	106	285	593	128	801	658	283	27	146	609	431	80	255	521	260	461	346	27
PTPRN2	PTPRN2	456	704	320	411	998	946	1361	1847	1249	221	146	1126	1466	1131	958	558	550	350	1095	275	608	824	351	1200	1050	446	98	283	906	608	230	517	1061	434	842	595	61
CCL18	CCL18	319	543	206	235	819	535	523	1095	1066	189	149	1167	1272	797	767	365	414	197	968	226	382	742	409	1746	2763	303	106	284	596	519	161	361	622	308	673	523	17
GZMB	GZMB	339	558	328	289	915	707	412	675	948	176	116	1190	1227	734	498	370	401	144	780	357	260	526	142	847	725	256	70	24	679	487	146	358	608	304	653	620	69
BBIP1	BBIP1	205	395	126	134	534	424	182	733	618	66	69	351	495	560	320	155	317	131	481	155	82	377	251	913	1248	165	31	97	425	230	77	183	553	218	370	304	37
CCNB3	CCNB3	184	440	178	201	564	477	248	268	617	107	67	578	591	556	279	323	375	134	468	265	427	388	133	590	402	197	39	232	404	281	72	186	448	203	300	181	30
TNFRSF11A	TNFRSF11A	485	922	480	386	1221	1218	837	1684	1462	307	212	1456	1749	1237	1057	831	722	398	1326	522	706	949	321	1678	2119	563	127	228	810	803	303	665	1289	635	943	851	84
COL5A1	COL5A1	348	456	198	182	713	565	555	573	846	176	81	645	723	705	250	326	402	233	847	291	341	613	281	1023	911	235	82	148	572	435	128	344	627	259	396	195	29
HGFAC	HGFAC	656	849	361	400	1102	1024	937	999	1444	281	154	1430	1481	1231	1002	564	720	248	1375	554	717	903	388	1128	943	483	128	223	938	875	209	581	1098	487	1073	802	57
CMTR2	CMTR2	97	202	102	93	194	220	80	219	302	67	35	173	164	190	206	51	80	22	251	149	99	275	90	588	660	98	16	4	218	151	37	99	119	162	224	178	12
C22orf39	C22orf39	470	729	296	332	869	792	810	754	1045	205	109	847	822	1040	480	417	472	292	1016	301	813	343	170	427	205	424	44	434	774	490	161	344	623	507	578	421	25
FAM184A	FAM184A	265	387	142	170	478	422	230	162	691	158	85	630	662	595	436	261	325	129	535	119	142	280	69	546	412	182	28	67	413	343	111	179	416	267	364	233	43
PTPMT1	PTPMT1	468	697	252	215	316	945	287	243	1219	177	114	197	163	923	736	120	249	67	1034	345	220	414	238	192	126	466	33	91	841	334	44	45	40	342	180	57	6
LILRB4	LILRB4	477	772	425	410	1449	987	1049	2501	1293	187	147	1228	1357	1161	642	581	628	323	1066	315	701	907	619	1995	2261	373	177	279	799	518	216	498	1014	416	799	574	33
SELENOH	SELENOH	342	486	204	222	571	579	737	320	679	125	80	620	637	546	108	256	341	200	561	246	88	210	66	318	197	221	58	7	467	393	120	324	461	217	436	111	31
MAP4K2	MAP4K2	386	649	283	361	1044	579	730	768	1051	174	136	813	805	798	476	399	412	217	1006	204	657	438	345	625	285	379	103	355	730	423	123	284	590	319	604	432	25
IPO7	IPO7	81	146	27	25	47	199	28	3	201	9	7	14	16	233	24	9	19	16	263	25	46	45	59	39	2	96	10	0	103	70	16	11	8	64	42	20	1
CBS	CBS	562	767	333	452	1296	1091	999	1333	1638	267	212	2020	2159	1247	915	522	728	379	1329	579	910	927	319	1808	2754	569	135	302	1091	780	272	587	1260	622	1087	860	129
RFLNB	RFLNB	520	807	361	340	1232	1089	916	2563	1318	251	195	1419	1856	1148	686	656	658	267	1134	512	895	855	649	1559	1674	410	134	484	971	658	203	635	1202	418	684	621	52
USP17L10	USP17L10	313	521	238	251	959	502	545	744	928	170	143	821	925	652	682	347	400	220	813	324	284	628	268	901	632	326	51	112	676	471	142	279	676	296	494	372	30
C7orf66	C7orf66	352	740	375	425	1217	823	635	1407	1232	260	133	1078	1119	907	578	427	487	1163	1047	447	657	839	405	1203	871	416	90	280	755	602	211	496	1015	463	2119	6363	1723
MTMR1	MTMR1	331	742	276	258	819	823	586	598	1156	171	89	546	554	1015	412	199	321	131	1139	269	447	534	162	659	524	304	66	561	682	501	117	322	1058	462	612	444	51
LRATD2	LRATD2	394	546	259	261	837	581	713	778	1017	177	137	764	826	805	543	294	364	220	978	455	594	534	285	704	377	291	133	473	684	458	144	372	678	423	1014	1107	104
GRIK4	GRIK4	545	1004	451	509	1514	1365	1135	1266	1538	271	250	1601	1915	1294	1036	562	677	387	1381	461	806	1347	706	2169	1893	609	158	663	1049	673	253	581	1382	625	1040	1168	218
GPIHBP1	GPIHBP1	752	1128	415	545	1361	1238	1531	2985	2021	396	269	1662	1689	1514	1271	715	931	412	1806	571	650	1351	803	1899	1399	614	170	524	1133	978	334	835	1705	764	1387	1102	71
RNF40	RNF40	420	658	285	237	701	917	677	686	1204	219	114	1137	1076	1089	811	405	452	183	1180	279	325	452	156	650	328	441	71	205	920	545	132	169	375	500	575	200	22
ERICH4	ERICH4	463	919	405	406	1128	939	829	1537	1318	268	161	1313	1382	1041	923	606	749	300	1189	328	774	851	598	1471	1775	391	100	694	1050	774	310	569	1214	568	941	667	60
ATP8A2	ATP8A2	259	440	130	203	475	388	341	601	666	60	103	561	475	604	500	248	278	138	597	182	354	569	181	1022	1324	169	30	200	307	293	116	228	436	247	415	272	22
LOC284898	LOC284898	257	447	200	237	639	381	321	421	565	64	79	390	572	586	344	291	313	164	470	246	246	308	164	557	454	165	64	266	322	300	110	266	713	206	284	332	18
ACTL7A	ACTL7A	356	704	333	405	1096	724	1042	1801	1051	185	125	796	1114	862	600	440	565	231	993	268	309	522	252	604	450	293	83	311	610	516	175	331	649	370	521	518	21
TNFRSF21	TNFRSF21	291	471	152	237	635	469	303	555	680	131	88	713	705	684	442	297	360	131	686	163	336	503	247	974	1470	224	54	264	518	302	74	185	404	224	352	400	37
LPAR3	LPAR3	233	428	155	186	776	447	336	753	702	92	72	484	469	590	432	135	221	89	531	153	286	194	197	420	201	169	39	251	332	216	74	155	325	210	242	267	25
PTPN9	PTPN9	406	620	301	244	878	655	397	576	1030	137	97	706	764	1061	653	459	343	156	844	175	267	441	259	715	590	352	61	211	586	587	153	344	686	392	543	348	26
CALCOCO2	CALCOCO2	153	408	199	176	664	557	361	481	898	119	75	852	951	647	432	211	275	136	542	132	230	304	186	580	769	198	52	72	410	385	114	277	649	264	393	251	49
ANK2	ANK2	189	351	143	152	427	406	311	316	585	75	24	284	540	386	326	157	228	59	468	85	275	251	260	463	315	216	45	302	318	151	74	149	313	201	319	318	11
CCDC177	CCDC177	297	296	163	139	461	479	728	737	692	83	101	841	1099	386	347	340	376	240	663	177	238	521	256	753	433	196	72	156	518	335	108	253	313	219	475	327	34
IL4I1	IL4I1	234	353	166	217	583	457	479	1105	623	104	63	332	296	571	366	192	298	182	517	192	225	280	263	247	235	146	52	158	390	264	84	166	262	234	494	438	17
CA11	CA11	346	561	242	295	896	582	553	961	894	149	90	661	794	675	416	296	477	162	800	313	304	391	318	523	375	257	61	177	434	379	137	362	753	292	622	432	25
CATSPERZ	CATSPERZ	319	472	157	118	408	403	454	1004	845	83	63	574	905	765	409	224	433	256	791	187	272	314	134	612	384	161	39	74	704	358	81	210	588	307	360	292	30
HAND1	HAND1	424	575	420	423	1119	817	525	749	1140	164	128	1449	1818	1000	599	550	629	346	899	291	542	830	451	1296	1557	328	66	133	934	650	185	640	1398	323	794	563	49
CCDC87	CCDC87	379	576	197	191	691	694	429	1040	1096	217	106	597	725	853	572	279	288	151	976	220	134	328	124	642	197	278	60	98	665	381	162	311	540	383	609	434	62
ALX3	ALX3	385	596	269	258	887	800	517	746	1208	215	146	1442	1359	870	419	335	466	232	862	209	428	987	323	1220	667	401	89	294	701	661	252	578	1286	310	688	515	20
SIMC1	SIMC1	365	561	163	239	580	807	634	710	1044	103	129	659	653	935	586	280	350	124	932	178	197	574	159	540	546	248	102	49	813	494	127	308	553	383	462	218	32
GID8	GID8	442	759	255	267	1009	672	549	377	1109	210	109	496	658	1005	455	246	321	84	955	243	475	355	186	367	81	312	116	40	666	501	145	353	405	296	211	125	11
TBX1	TBX1	489	731	401	511	1186	907	809	738	1164	232	179	1548	1722	857	771	476	469	314	1191	340	597	681	279	944	585	453	115	199	872	595	210	496	1115	456	1200	1016	97
ZFP92	ZFP92	434	379	198	230	615	561	405	343	667	138	90	901	720	531	406	304	383	129	610	232	324	490	385	786	648	277	63	232	416	341	87	241	436	194	290	147	7
MC1R	MC1R	420	835	379	370	1244	831	965	957	1439	238	136	1253	1498	1108	1097	656	694	267	994	364	779	979	473	1781	3125	400	91	325	750	646	197	475	1167	566	777	462	51
NGEF	NGEF	299	380	214	252	697	474	401	646	758	131	95	515	591	549	559	242	236	144	670	181	212	526	244	803	571	224	52	65	636	335	107	201	399	279	445	360	50
SMIM10L1	SMIM10L1	415	1906	898	1090	3343	2159	2235	3691	3522	574	450	4254	5011	2707	1932	1597	1764	13989	3111	1050	2281	2411	1575	4644	4987	871	260	1031	2542	1790	628	1575	4075	1139	4229	16679	18702
CELA3A	CELA3A	246	590	177	253	572	637	558	778	831	99	113	715	816	737	433	302	372	92	745	227	447	398	217	471	387	357	69	295	602	454	167	299	665	322	356	238	20
MARCKS	MARCKS	295	644	221	310	967	842	796	1002	1166	207	140	868	996	949	654	543	501	271	1018	248	454	580	538	721	979	315	67	197	887	662	227	430	615	492	334	182	24
ZNF347	ZNF347	151	335	155	136	657	404	182	431	523	76	69	448	516	335	245	172	216	80	361	60	188	291	156	422	370	194	33	41	273	160	81	176	351	209	295	175	41
VILL	VILL	540	766	267	352	1119	888	799	963	1228	168	161	898	912	984	582	363	546	280	1055	321	374	578	293	1197	1310	376	96	339	809	602	204	455	1075	454	959	921	98
PABPN1L	PABPN1L	347	518	238	312	927	588	495	362	834	158	110	1000	1224	778	581	385	455	259	687	210	414	853	277	946	728	300	88	539	554	426	152	336	537	381	557	467	55
[truncated: 18,356 more rows]

## Sheet: Humagne_D_screens_raw_counts
sgRNA	Gene	pDNA_HD_amplified	2DD0_R1	2DD6.1_R1	2DD9.3_R1	2DD14_R1	2DH0_R2	2DH16d_R2	2DH18_R2	8DD0_R1	8DD2.1_R1	8DD4.5_R1	8DD12_R1	8DD14_R1	8DH0_R1	8DH3_R1	8DH8.7_R1	8DH21d_R1	8DH14_R1	9DD0_R2	9DD2_R2	9DD4.4_R2	9DD6.6_R2	9DD9.5_R2	9DD14_R2	9DD28_R2	9DH0_R1	9DH26d_R1	9DH14_R1	iDD0_R1	iDD2.5_R1	iDD5_R1	iDD8.5_R1	iDD14_R1	iDH0_R1	iDH4.7_R1	iDH7.7_R1	iDH14_R1
OR8J3	OR8J3	265	482	415	105	770	397	836	715	868	524	822	619	686	981	1280	196	552	779	1088	254	287	232	886	1386	2058	368	692	311	785	393	333	384	470	791	444	184	95
ZNF777	ZNF777	358	695	531	118	997	587	1264	1193	1180	1023	1431	1195	1386	1042	1663	252	700	860	1230	524	385	339	1420	1586	2146	461	1331	325	1038	651	554	836	716	946	728	312	109
CRYGC	CRYGC	240	393	214	73	577	379	615	396	800	356	767	555	668	665	573	311	532	885	758	247	357	216	548	610	362	286	746	434	708	409	432	529	744	591	528	284	78
GTF2IRD1	GTF2IRD1	213	577	387	121	847	405	1191	725	1029	513	781	845	893	705	797	303	502	909	1010	321	258	238	907	848	705	433	942	411	940	476	499	584	820	640	873	463	135
PGAP3	PGAP3	134	187	130	53	479	250	724	1134	501	308	497	525	571	287	333	162	271	455	471	212	167	136	553	616	587	181	256	20	342	262	278	364	427	337	284	168	29
DPT	DPT	322	1013	789	219	1630	762	1611	1535	1923	1096	1451	1202	1364	1459	1669	562	1050	1408	1981	822	529	388	1306	1409	1030	785	1594	334	1443	810	755	946	1364	1431	1075	467	155
CTDP1	CTDP1	339	434	366	102	832	374	1001	1418	838	536	786	1026	1375	821	1104	260	586	779	876	504	354	185	797	774	422	245	310	74	938	432	437	408	365	511	423	117	36
COL8A2	COL8A2	289	389	273	91	696	583	952	615	1216	640	1055	769	648	865	507	256	494	794	1008	324	372	254	977	1376	1641	464	1117	555	869	325	405	531	881	558	596	217	64
GSTCD	GSTCD	162	298	211	86	542	307	737	816	601	449	617	313	678	415	613	110	516	673	626	261	168	108	421	478	470	218	408	172	439	206	268	416	391	268	840	1551	3442
GART	GART	147	273	179	60	321	306	604	657	666	366	438	390	531	486	464	100	265	352	651	327	255	156	447	307	186	189	550	107	603	245	368	362	500	343	305	144	70
PDLIM4	PDLIM4	221	556	362	110	706	460	809	497	846	520	703	1009	1125	764	1135	292	518	825	949	336	459	243	762	811	683	452	949	377	794	462	494	492	536	643	594	246	58
SPATA18	SPATA18	423	727	511	153	1185	547	1400	1210	1288	792	1708	1446	1616	1218	1032	269	766	1086	1352	604	740	284	971	848	889	528	1124	402	1087	600	510	730	747	912	751	382	150
SLC27A4	SLC27A4	124	205	198	62	359	208	375	291	418	166	384	294	197	319	448	142	250	541	445	226	193	81	276	341	952	162	603	343	403	261	225	261	279	338	255	121	15
MFSD6L	MFSD6L	230	385	306	87	742	380	754	698	811	481	919	648	844	653	765	251	536	834	734	271	326	190	791	921	854	252	621	224	701	439	362	470	531	638	409	146	55
HINFP	HINFP	146	280	126	30	233	255	168	14	475	339	330	166	232	519	352	88	180	314	428	86	134	52	218	79	37	236	40	43	341	117	62	77	42	396	92	32	19
HEBP1	HEBP1	131	242	264	46	392	172	329	230	375	244	571	197	429	253	425	157	260	409	490	150	176	81	300	309	264	149	261	62	307	179	267	312	327	234	402	204	128
OR5T3	OR5T3	182	475	328	106	734	410	751	1155	796	536	716	380	704	883	645	222	514	590	930	323	461	187	757	1002	786	341	668	363	672	343	407	448	422	579	473	181	63
SOGA1	SOGA1	293	470	403	86	795	397	945	931	951	778	1212	982	1381	797	882	220	504	808	1026	397	450	242	945	799	817	388	730	383	977	474	475	618	754	748	732	309	110
HELZ	HELZ	217	650	367	92	663	445	779	348	1179	498	946	864	910	1090	428	189	455	415	1290	227	244	116	440	272	583	403	364	118	986	380	360	391	313	731	459	136	82
OR51V1	OR51V1	251	632	377	123	899	536	848	612	1149	649	1156	522	635	853	700	267	503	728	1186	450	284	247	736	849	674	514	1080	411	922	423	429	517	477	740	720	278	114
H2AC21	H2AC21	168	232	172	41	208	231	357	127	400	187	310	129	214	393	87	75	220	322	417	134	74	50	253	330	247	260	263	113	449	230	211	287	215	313	202	63	20
LOXL4	LOXL4	193	434	282	92	681	339	828	2046	666	479	649	883	1000	608	534	188	423	609	720	337	472	160	785	632	475	239	628	195	758	302	370	443	645	235	487	226	64
KLK1	KLK1	288	603	474	160	1091	413	1055	1246	1065	702	1044	928	1447	771	698	240	578	757	1012	478	394	187	691	731	590	369	798	327	886	493	558	785	889	749	880	514	315
INCA1	INCA1	254	718	517	134	1112	589	1211	2557	1480	734	1255	1112	1394	992	1328	465	719	1176	1245	559	627	213	1361	1578	2478	591	1345	391	1030	612	510	576	837	834	773	371	154
LAMTOR2	LAMTOR2	267	541	300	86	397	478	820	2255	1023	464	1087	897	897	823	766	464	632	1649	1069	302	300	98	294	172	54	422	778	258	915	506	345	426	547	619	425	122	44
ZNF672	ZNF672	347	435	284	103	802	416	987	740	914	640	1194	1201	1445	780	603	257	525	854	1047	262	332	206	814	968	1343	320	963	262	729	500	646	714	799	432	829	450	101
OTUD6B	OTUD6B	411	821	579	151	1322	740	816	363	1383	805	1711	1662	1841	1009	1078	220	546	541	1346	402	503	217	846	987	1266	625	492	223	1167	634	519	522	416	643	664	239	75
SHARPIN	SHARPIN	261	679	445	111	948	559	909	644	1109	673	1053	616	804	931	433	316	471	774	1285	458	443	222	781	818	676	514	1104	358	1116	693	592	856	1149	677	648	297	114
TMEM151A	TMEM151A	247	318	148	52	341	306	763	1233	487	429	856	571	422	487	739	173	336	459	620	308	262	196	554	594	499	196	504	157	537	373	278	300	343	394	440	122	40
EXT2	EXT2	142	262	114	57	310	224	260	110	497	208	312	139	125	435	222	58	145	252	661	115	98	101	255	199	44	197	159	28	410	173	104	42	33	444	189	51	16
OR9I1	OR9I1	167	414	311	98	772	307	567	558	732	344	599	649	794	611	1047	202	396	489	657	274	280	152	716	600	612	296	362	78	665	259	253	333	484	445	367	161	55
IL11	IL11	253	499	394	114	747	433	925	1639	959	642	1025	1414	1160	785	777	324	527	643	853	322	402	248	896	1174	1358	446	875	374	951	545	469	723	675	576	619	198	58
POP4	POP4	192	443	232	41	330	350	498	1201	709	256	385	80	116	411	634	123	229	207	742	293	198	127	437	568	435	214	359	77	621	273	188	82	78	542	131	30	20
HNRNPA3	HNRNPA3	158	436	261	69	746	284	614	701	590	399	678	574	669	622	1058	230	393	692	729	438	329	181	486	427	217	199	466	127	496	317	346	509	623	535	552	219	54
CAMK2N2	CAMK2N2	268	1321	1073	244	2382	1123	2687	2667	2694	1582	2689	2736	3887	2038	2554	797	1678	2676	2757	1121	1002	535	1838	2048	1926	1138	2228	447	2499	1212	1425	1666	2055	1705	1738	653	219
RAB42	RAB42	528	800	711	209	1711	733	1636	1342	1777	893	1972	1655	2130	1590	1530	667	1115	1873	1658	721	686	566	1864	2153	2246	612	1634	404	1560	852	859	1172	1427	943	1080	531	112
CYB5R4	CYB5R4	242	615	445	125	938	473	927	707	925	469	609	178	242	956	765	178	525	462	1014	245	316	140	529	326	157	347	270	104	772	409	327	376	279	696	493	121	33
LOC107985773	LOC107985773	165	352	309	95	635	317	480	169	705	370	785	634	967	600	735	164	371	640	659	329	278	138	533	541	568	237	661	262	723	402	342	474	578	458	444	197	69
ITPR3	ITPR3	436	680	535	173	1136	591	1573	2284	1447	919	1601	1480	1785	1350	1291	411	792	1293	1562	533	639	346	1159	1230	1783	668	1240	371	1521	790	772	740	735	869	760	383	134
ITPR2	ITPR2	288	477	337	118	705	421	753	913	833	410	453	548	497	919	468	295	376	601	766	313	401	218	689	793	826	407	423	60	653	441	440	558	593	462	408	181	48
LRATD2	LRATD2	281	420	268	83	793	386	728	696	666	330	691	457	636	574	928	267	447	836	703	174	341	148	667	587	352	242	826	225	726	391	405	561	642	534	496	217	76
BPIFA1	BPIFA1	283	516	633	144	1219	390	1030	1275	1053	670	1199	919	1308	785	1096	330	592	1138	1034	401	409	287	905	1277	1720	428	1137	285	965	474	444	743	895	692	750	396	104
CCND1	CCND1	111	229	108	28	249	157	360	318	348	129	199	152	134	383	189	27	115	131	381	90	54	39	133	94	40	53	116	21	275	79	25	31	29	204	16	2	5
FAM169B	FAM169B	200	447	347	96	848	313	430	222	786	517	954	731	909	896	1033	280	395	953	735	427	318	224	852	948	790	397	687	208	618	499	354	534	750	490	455	238	74
SPPL2B	SPPL2B	320	505	419	106	763	511	1458	2144	1080	799	1213	1476	1134	872	917	354	631	938	1044	518	561	278	993	1226	905	394	1755	491	790	578	561	743	781	555	701	379	82
POSTN	POSTN	220	437	145	57	686	260	507	710	796	216	417	492	678	650	544	132	414	662	718	216	353	116	488	721	413	183	487	355	698	218	290	322	640	625	267	120	56
YES1	YES1	138	325	226	39	363	257	552	350	474	268	504	237	466	613	82	57	186	153	594	209	205	126	652	824	1070	243	357	121	482	160	183	215	184	307	173	46	19
BRWD3	BRWD3	158	283	279	59	747	274	825	890	628	247	452	461	609	479	561	175	355	546	550	236	266	145	538	670	1061	217	612	97	579	255	293	390	527	546	312	116	30
FRMD5	FRMD5	147	208	156	36	415	200	334	373	394	219	520	487	649	451	441	110	212	344	368	206	198	60	231	195	201	100	335	103	447	178	213	312	452	341	283	152	47
RREB1	RREB1	235	448	330	117	692	392	828	1124	925	467	829	424	804	659	864	366	484	1039	727	363	364	209	715	844	1086	327	1030	450	780	448	426	548	638	647	617	256	93
P2RY10	P2RY10	304	753	534	132	1271	595	1251	1296	1279	651	1343	1083	1226	1133	1018	297	679	868	1218	450	416	320	1288	1402	2003	440	1235	258	1017	643	678	775	948	676	755	381	98
LPO	LPO	164	414	297	96	771	344	724	412	890	382	716	890	729	634	480	216	525	773	655	417	296	158	631	740	973	337	508	76	689	292	332	405	493	461	470	202	51
MAPRE2	MAPRE2	230	446	373	132	922	395	749	1753	771	402	674	637	786	678	850	234	412	819	815	393	370	181	664	789	525	401	1236	485	663	394	395	474	551	416	494	171	53
MEN1	MEN1	328	539	384	137	596	453	775	821	911	553	839	498	558	776	760	248	463	925	972	369	356	263	1350	2029	1541	409	973	360	803	463	508	617	425	648	1618	920	178
OPCML	OPCML	222	367	325	73	633	285	915	1383	625	458	798	903	1017	579	259	200	385	468	664	148	439	141	773	920	953	340	1025	328	640	298	320	422	609	386	345	118	27
OR51J1	OR51J1	245	406	276	89	849	422	689	1053	858	576	1000	972	1348	679	934	242	468	907	774	310	538	207	980	1126	694	287	1115	292	740	370	312	376	527	809	559	283	79
PPIG	PPIG	337	754	588	177	1304	536	1398	2178	1188	659	1358	776	1259	1185	1293	292	624	1024	1209	473	476	266	1099	1146	1170	482	1105	349	760	629	730	1029	1481	841	1076	486	144
KRTAP4-11	KRTAP4-11	99	233	165	51	299	146	527	577	317	233	350	461	492	300	382	90	232	346	375	112	158	79	372	497	548	167	305	55	330	220	181	168	211	315	269	75	7
SYCE3	SYCE3	487	771	516	159	956	629	1229	1131	1490	850	1431	1470	1259	1199	925	442	776	1199	1604	609	486	332	1219	954	618	604	799	253	1228	738	644	834	1067	944	1032	354	125
BMI1	BMI1	243	591	503	132	1306	521	1385	2198	1302	604	1285	885	1259	959	1247	289	604	857	1099	548	522	339	1365	1796	1490	349	1018	223	1009	562	652	891	1279	827	868	363	105
GABRB3	GABRB3	400	616	534	120	1024	541	1415	1376	1369	781	1368	1198	1416	1175	708	276	570	874	1323	572	519	245	833	755	472	518	1573	622	1302	632	625	763	997	928	978	414	130
MSLN	MSLN	309	488	371	126	586	452	848	1293	1072	610	878	716	693	816	942	204	455	716	965	462	378	251	935	1042	982	421	697	295	970	512	503	582	656	859	609	282	67
CENPV	CENPV	179	338	267	90	594	314	783	669	660	454	600	970	859	687	474	261	432	765	646	305	192	181	745	492	201	300	592	62	521	510	345	388	379	298	419	235	73
USP17L30	USP17L30	296	627	494	124	648	515	868	720	1344	517	1003	835	850	1082	930	307	622	1015	1223	486	422	184	951	1030	1020	470	768	145	1006	413	411	554	637	724	474	215	69
GPR156	GPR156	246	742	556	145	1160	466	970	1383	1329	780	1090	912	1376	1152	1124	307	733	1331	1289	510	532	278	888	973	793	533	629	146	1157	570	510	599	806	708	714	303	120
GUCD1	GUCD1	436	759	620	169	1407	683	1986	2230	1659	974	1949	1433	1834	1178	1242	611	1064	1624	1651	667	759	372	1546	1733	2700	642	1916	523	1354	683	725	940	1411	950	966	391	131
PRICKLE4	PRICKLE4	298	1069	708	238	1679	988	2418	2144	2300	1236	2062	1760	2219	1641	1994	492	1018	1396	2107	775	675	310	1241	1648	1753	730	1314	574	1883	927	866	1267	1656	1233	1154	441	124
OCEL1	OCEL1	55	139	112	32	183	63	224	66	175	151	189	176	170	290	132	76	128	67	186	106	91	67	203	137	54	80	156	93	199	131	137	160	192	106	105	39	34
CUEDC1	CUEDC1	432	828	685	175	1361	587	1572	1017	1533	913	1912	1758	2148	1520	2160	445	1018	1479	1449	553	563	372	1333	1457	1350	662	1051	207	1406	796	747	946	1262	905	1015	390	132
FCER1A	FCER1A	266	679	427	135	981	560	1235	1719	1198	664	1303	1144	1281	917	858	304	602	1030	1109	446	426	241	653	711	440	428	1473	391	930	445	533	559	652	841	710	216	72
CA5B	CA5B	238	532	469	116	1094	399	1170	2287	1005	724	1177	878	1548	666	985	289	520	1056	841	368	326	305	1022	1113	785	405	1042	251	845	394	474	547	740	621	653	330	85
CELF3	CELF3	159	413	328	75	914	388	897	1387	725	384	664	1313	1120	722	740	167	374	624	691	280	127	123	452	435	342	214	614	192	592	326	322	382	616	296	462	192	48
PXMP4	PXMP4	464	926	819	202	1662	892	1669	1718	1725	1030	2090	1846	2323	1413	1807	425	1014	1440	1814	622	814	378	1383	1885	2134	663	2598	1132	1591	932	839	1065	1549	1379	1026	417	188
GRM2	GRM2	166	358	220	84	659	255	884	755	656	336	707	493	673	595	605	175	338	550	807	155	152	149	443	664	2546	214	491	147	497	272	240	301	307	409	354	192	67
UMODL1	UMODL1	328	476	415	89	807	378	847	539	838	440	960	447	1095	719	670	248	402	424	840	370	259	225	885	926	1074	300	750	245	728	278	457	602	711	570	531	224	59
CNTD1	CNTD1	139	255	155	37	371	214	404	452	524	269	473	567	612	428	606	181	273	290	567	205	89	132	355	409	287	214	164	14	452	216	195	296	503	337	266	137	51
TMEM60	TMEM60	162	410	277	91	744	297	623	963	785	380	621	440	674	661	538	68	310	238	731	160	177	99	354	207	91	303	392	117	616	295	290	379	424	572	431	182	56
KIRREL2	KIRREL2	159	231	162	45	430	296	466	493	490	306	305	108	133	452	230	85	165	388	528	163	232	127	450	686	304	188	916	234	495	233	176	152	138	213	215	116	29
ITIH1	ITIH1	153	264	280	61	436	324	214	91	481	276	478	385	424	502	288	74	207	312	561	200	274	89	341	478	357	241	223	100	337	227	248	301	332	384	382	183	35
CDCA2	CDCA2	187	376	256	70	498	331	760	738	726	424	634	765	1225	473	590	235	448	674	790	249	287	174	694	732	521	253	483	132	548	295	290	451	584	566	412	146	25
CPLX1	CPLX1	276	895	676	181	1330	798	1582	2188	1600	1296	2099	2193	2553	1717	1572	713	1060	1598	1672	749	695	445	1829	2020	1593	588	1798	674	1559	812	856	1200	1305	1428	1026	457	115
COQ10B	COQ10B	228	435	405	112	727	443	959	596	920	493	776	992	990	687	1138	350	468	692	776	449	211	198	620	509	380	265	809	284	744	451	538	642	782	700	765	347	92
CSE1L	CSE1L	310	602	191	49	340	497	382	346	1037	359	264	39	77	856	459	72	281	292	1101	280	77	57	267	280	182	494	142	4	873	305	49	40	35	549	46	12	18
GALNT4	GALNT4	73	70	48	9	107	89	153	132	248	106	203	123	257	256	149	58	131	206	234	75	108	52	183	362	212	103	123	47	212	100	120	113	127	184	130	43	5
GABRE	GABRE	265	544	419	114	965	409	902	835	1066	477	905	700	828	567	914	291	493	594	1105	481	445	304	1258	1459	3001	467	1160	389	766	460	421	531	623	682	578	212	57
ONE_INTERGENIC_SITE167	ONE_INTERGENIC_SITE167	83	208	122	21	261	143	355	525	412	342	510	265	296	387	299	173	218	349	437	215	187	122	277	263	111	139	112	17	274	198	182	258	249	129	241	72	40
CHST5	CHST5	246	451	259	92	744	365	778	555	822	544	899	756	923	621	851	287	455	830	789	287	277	184	741	701	477	388	548	200	795	414	369	487	521	524	473	213	61
WBP2NL	WBP2NL	346	762	536	147	1238	636	1478	1361	1363	799	1245	697	1247	1293	1145	428	705	1037	1628	412	470	285	956	767	938	720	989	227	1102	552	681	844	1147	909	815	276	67
LRRC9	LRRC9	240	577	410	108	692	476	693	423	941	454	753	445	662	952	665	146	473	338	1007	428	365	184	493	694	378	465	1133	416	805	346	393	507	792	649	521	235	59
FAM78A	FAM78A	224	383	256	56	649	322	669	623	784	569	746	754	1189	693	1022	210	439	810	840	376	587	265	898	962	917	247	1432	1046	661	406	331	462	562	595	506	270	90
PLRG1	PLRG1	86	191	84	19	123	116	83	84	351	59	32	1	7	215	40	24	43	93	344	76	14	8	17	3	1	155	42	1	180	39	13	4	8	232	4	1	4
CLEC10A	CLEC10A	199	451	316	93	675	343	647	418	824	440	767	636	804	506	609	132	442	465	931	465	239	166	551	569	466	302	779	326	690	346	330	432	456	456	482	237	64
ATP5IF1	ATP5IF1	206	409	243	74	547	321	533	353	749	439	656	274	567	715	520	141	404	457	746	301	234	255	755	1086	903	282	930	300	657	307	349	481	538	470	405	178	26
GCM2	GCM2	390	794	531	174	1242	522	1185	963	1375	767	1322	1271	1154	1160	1222	325	769	1369	1366	628	616	247	1162	1241	1272	612	1174	364	1134	775	729	840	891	738	713	322	77
NSF	NSF	206	256	119	27	250	262	343	464	520	223	253	121	95	626	384	93	145	337	661	140	48	29	162	78	8	191	130	11	490	176	46	70	75	359	28	8	4
KCNE4	KCNE4	354	443	366	103	847	350	999	980	792	496	772	519	719	616	695	172	340	482	838	446	403	134	663	578	285	319	769	120	721	506	418	525	872	605	583	250	75
TTLL5	TTLL5	209	430	278	44	525	262	728	832	668	511	684	380	531	469	257	154	291	479	696	317	208	128	371	386	321	256	409	142	464	375	270	346	398	433	292	118	41
TMEM239	TMEM239	209	437	276	107	635	387	778	363	777	492	957	906	1248	596	1019	260	484	632	749	461	466	211	767	1008	846	239	611	187	612	324	371	444	518	462	586	336	118
PPP1R13L	PPP1R13L	308	382	379	78	571	311	950	968	726	548	810	859	962	604	642	203	420	568	762	299	291	217	849	788	614	337	839	255	534	360	388	525	554	395	499	251	81
PPP3R2	PPP3R2	128	333	163	49	433	183	379	324	457	334	548	682	660	505	210	178	254	442	411	194	174	139	484	595	289	160	819	262	474	267	281	380	437	378	392	173	63
UBA52	UBA52	195	441	220	45	507	293	572	916	969	448	524	194	272	624	691	95	340	454	761	265	198	100	155	184	91	287	208	39	698	175	121	93	88	435	124	27	29
MLLT6	MLLT6	196	342	242	83	806	300	879	1972	701	518	872	740	1009	792	597	292	606	848	778	431	322	181	989	1089	1223	253	918	348	739	314	377	490	523	476	481	255	128
RBMXL2	RBMXL2	180	564	495	124	898	497	1023	1034	942	690	1094	1712	1565	808	692	415	659	1372	1066	406	382	263	1050	1105	1499	475	1428	359	875	561	531	717	1045	839	858	418	143
DHRS4L1	DHRS4L1	241	496	425	91	773	403	772	1176	938	556	954	828	934	749	763	352	547	894	952	268	395	271	937	1004	1272	427	897	349	931	572	589	747	758	626	647	235	78
CDCA7L	CDCA7L	194	288	251	59	620	299	703	990	652	275	596	734	1085	374	850	226	385	787	592	387	86	146	522	698	932	262	567	278	482	279	254	316	385	515	321	145	58
KIF7	KIF7	354	624	377	119	1067	513	1539	1758	1206	748	1183	968	1324	954	1163	358	702	1194	1291	498	634	374	1290	1411	1121	527	1044	294	1053	725	656	889	941	765	1174	610	208
ASAP3	ASAP3	340	848	489	163	1263	697	1338	1527	1579	806	1587	1201	1514	998	954	280	600	584	1526	518	738	393	1377	2145	2943	614	1213	541	1377	755	624	859	1100	921	751	353	112
CFHR2	CFHR2	269	660	578	159	1107	572	1601	1674	1449	859	1877	1492	2164	1204	870	431	770	1270	1523	461	754	324	1409	1340	1682	607	1450	552	1044	746	727	933	1127	845	963	357	91
CX3CR1	CX3CR1	267	767	527	145	1057	637	1030	480	1243	803	1411	937	1144	1252	1169	363	649	939	1346	557	538	332	1268	1324	1735	659	1102	213	1169	604	654	865	936	678	1022	401	168
ASB12	ASB12	377	575	406	115	1106	468	1280	1667	1043	711	1206	1104	1383	705	749	282	670	973	1238	432	518	287	773	874	457	535	1650	840	962	585	473	750	958	601	563	200	92
RAD21L1	RAD21L1	72	213	98	35	345	78	160	76	217	145	269	152	226	209	290	26	71	78	311	137	148	41	260	233	128	108	492	179	167	66	130	147	129	208	130	34	15
HSD17B6	HSD17B6	274	542	471	116	997	498	996	1077	1207	768	1044	894	934	1023	949	309	651	1095	1155	300	336	220	800	725	708	443	752	279	984	586	566	600	778	691	632	242	77
PLAGL1	PLAGL1	423	755	572	174	1341	686	1739	1626	1420	947	1644	956	1445	1256	1163	535	1060	1555	1659	679	610	420	1162	1146	645	725	1387	393	1264	563	700	961	1450	931	1629	2138	2762
FAM207A	FAM207A	327	653	456	141	921	560	1092	936	1059	589	1145	1337	1425	853	640	362	624	1101	1084	407	511	246	931	868	739	393	838	206	863	555	551	722	857	546	625	312	103
LOC100286986	LOC100286986	225	314	278	61	576	292	848	642	674	386	631	903	874	570	244	247	317	537	700	166	319	206	813	1410	3792	256	545	230	693	346	352	550	734	414	456	148	89
TGM5	TGM5	370	880	746	194	1613	716	1880	2210	1586	890	1712	1515	1691	1374	1439	499	829	1754	1731	723	649	250	1194	1233	1744	540	1151	323	1475	888	784	1047	1416	1106	1132	516	239
KLC3	KLC3	267	569	492	107	853	480	729	762	1110	622	1089	685	880	888	1190	348	590	640	1174	246	576	300	1031	1159	1398	374	3188	2253	1004	579	586	696	892	759	715	287	103
VSIG4	VSIG4	136	241	245	43	400	186	310	260	473	398	499	579	709	345	648	70	328	328	435	195	164	103	425	472	286	286	430	188	353	144	153	180	155	281	478	414	221
GDF11	GDF11	258	500	410	96	638	349	676	773	912	497	948	928	962	868	442	339	475	934	924	383	313	154	570	568	129	363	743	174	703	533	426	576	785	496	628	325	150
ERBIN	ERBIN	195	385	270	59	614	297	447	290	651	350	735	420	837	625	426	103	272	423	833	252	252	120	490	477	516	305	300	143	650	292	311	253	150	428	233	64	24
RCE1	RCE1	271	480	347	71	526	316	815	699	868	495	792	749	670	720	617	180	376	560	880	215	278	176	622	597	568	225	271	124	706	492	297	355	303	586	316	125	48
SNX29	SNX29	249	599	429	102	956	436	1074	1989	1181	693	941	758	796	836	950	237	446	626	1172	393	494	248	806	941	569	361	934	210	947	452	476	573	771	802	638	242	89
COX20	COX20	143	236	184	33	434	186	269	393	475	336	635	411	577	346	290	107	191	232	492	232	168	69	412	391	361	225	277	65	367	175	219	230	259	321	242	89	21
TGFA	TGFA	362	926	790	258	1668	870	1589	1269	1921	1237	2174	1792	1887	1605	1985	500	936	2046	1969	902	799	450	1835	2075	1865	876	1903	674	1702	1107	1125	1529	1993	1129	1248	601	161
TRIM8	TRIM8	296	534	319	74	572	348	620	386	885	376	769	899	891	773	864	189	469	625	880	359	297	241	756	742	519	312	631	121	813	413	370	547	687	659	480	293	151
CDCA7	CDCA7	333	570	475	119	780	506	1036	1279	1232	619	1051	1043	1138	965	815	403	719	1776	1195	479	361	336	1108	1090	1570	431	1233	366	1048	527	509	581	753	699	705	255	74
TNP2	TNP2	136	270	124	54	545	178	382	226	489	300	615	629	597	402	540	122	279	439	445	185	265	125	704	763	1066	241	707	463	390	204	212	281	369	289	223	92	29
PITPNM1	PITPNM1	353	698	484	132	920	606	1167	1837	1275	603	1133	744	980	1040	1154	355	677	820	1388	521	351	311	1204	1525	1752	593	912	357	1057	530	581	719	972	945	811	390	102
SEMG1	SEMG1	403	734	506	151	1227	659	1356	1382	1350	724	1375	1317	1253	1327	1166	351	609	958	1471	516	487	326	1322	1716	2033	613	1035	351	1302	661	630	696	790	774	764	324	135
CD79B	CD79B	302	554	425	139	970	479	919	1374	917	791	1120	1054	1116	1124	739	260	552	672	990	433	345	208	788	1014	1472	474	937	128	803	498	507	531	720	630	574	231	69
NUCKS1	NUCKS1	225	400	204	68	449	245	533	256	540	368	576	850	946	451	410	217	359	553	575	239	309	135	390	432	574	340	769	416	497	320	353	472	476	409	367	151	35
OSBP	OSBP	330	690	362	110	948	498	844	1361	1234	601	1007	361	588	1198	811	299	594	519	1337	619	528	277	804	861	479	452	429	123	1074	481	172	178	219	639	117	22	30
DEFB4B	DEFB4B	158	294	237	69	637	286	694	419	783	404	820	714	815	584	658	220	460	637	683	405	383	138	574	864	897	264	754	228	639	291	354	471	816	530	544	231	78
NDNF	NDNF	158	240	247	83	536	267	779	893	671	316	536	401	655	520	553	192	300	430	611	217	219	144	607	931	704	293	467	73	617	307	261	296	460	313	392	168	39
CYSLTR2	CYSLTR2	372	613	419	139	873	506	1114	929	1120	593	1102	1369	1535	921	1225	415	658	1221	1226	348	558	272	1202	1243	1838	494	1653	571	996	551	427	588	682	585	789	407	103
RNASE7	RNASE7	249	720	509	143	1155	648	1286	1600	1186	834	1126	1073	1560	1062	1511	356	714	1162	1109	420	809	273	1195	1188	847	507	1164	389	922	698	617	863	1100	888	934	389	106
GRIP2	GRIP2	305	562	396	133	1057	369	1054	629	1104	589	1088	1051	1483	1111	862	359	672	948	1169	311	230	191	955	935	727	408	612	231	910	541	456	726	1226	586	904	362	121
MTBP	MTBP	129	317	70	13	180	194	138	191	420	94	130	21	45	424	128	10	91	89	415	53	50	8	77	79	167	133	46	3	482	43	32	14	11	400	41	10	24
FRMPD2	FRMPD2	201	333	241	66	586	297	576	880	703	349	595	748	735	466	600	84	250	474	670	162	243	73	355	422	240	270	519	185	604	307	257	346	422	562	312	133	56
TCF21	TCF21	428	613	402	110	932	534	1199	1202	1136	698	1072	1318	1410	1018	1178	327	722	1316	1251	577	325	329	1057	1482	1259	405	987	228	1011	575	616	760	868	866	842	343	181
GFOD2	GFOD2	186	318	308	46	470	238	572	849	588	318	642	606	706	441	716	171	318	478	521	134	470	127	418	406	211	238	465	114	510	359	291	297	343	410	517	367	141
C7orf25	C7orf25	332	663	487	99	989	427	935	929	1100	566	985	978	1440	918	766	206	593	764	1147	384	382	239	983	1310	1753	396	843	211	982	424	497	678	834	586	757	333	91
LST1	LST1	150	319	275	56	349	317	658	2599	553	343	722	634	752	597	536	190	352	415	548	265	263	169	524	575	733	301	533	178	420	278	222	388	419	484	414	231	55
KBTBD11	KBTBD11	293	502	446	105	797	365	1052	1607	925	494	1014	1122	1234	741	907	282	543	1296	999	288	461	228	894	1149	943	293	953	513	1015	557	423	605	681	511	600	232	82
FAM187B	FAM187B	114	231	185	54	337	198	389	258	420	290	470	416	512	280	565	108	204	354	456	149	199	144	491	692	489	162	329	211	311	227	265	333	424	245	312	194	38
ANGPTL1	ANGPTL1	326	622	463	128	1028	553	1434	1493	1245	632	943	996	1266	863	1045	287	633	805	1258	475	417	163	708	713	405	425	763	146	1041	580	528	638	635	818	767	337	117
BVES	BVES	118	359	188	48	502	306	540	409	576	286	245	295	563	427	680	233	358	446	447	263	130	105	423	356	281	156	268	64	356	174	201	249	263	340	310	179	60
KCNK13	KCNK13	344	665	616	168	1308	557	1550	1462	1434	686	1428	1158	1418	1231	1275	350	714	1059	1255	479	435	265	1005	1001	978	567	3062	1142	1330	721	701	940	1073	759	1023	501	164
MT1X	MT1X	325	641	591	141	1130	565	1082	1130	1124	793	1202	1101	1394	1193	1750	476	752	1300	1364	340	509	262	1126	1134	1959	592	1135	392	984	620	688	906	1385	708	840	386	139
HADHB	HADHB	123	226	197	58	419	276	548	289	591	283	361	391	431	504	510	83	209	248	592	231	232	155	597	770	1043	198	953	333	478	216	220	287	454	495	215	79	21
PDHB	PDHB	201	563	324	96	807	512	654	208	950	491	515	529	673	816	679	254	346	577	915	318	380	259	933	1075	1142	445	346	93	808	399	479	617	706	619	915	426	121
NKAPD1	NKAPD1	192	589	395	102	743	376	1008	1515	943	683	971	528	909	927	459	224	455	643	961	421	416	162	535	721	874	308	675	184	710	420	462	626	916	747	578	282	71
ZNF683	ZNF683	256	833	623	158	1518	582	1200	1491	1451	826	1386	1443	1496	1077	830	322	635	998	1456	407	500	319	1118	1282	912	510	1064	400	1370	624	634	655	848	853	849	327	108
LOC105371409	LOC105371409	120	242	172	47	436	153	839	2118	498	225	448	656	733	401	357	178	314	533	541	287	209	145	586	916	1027	215	565	206	452	230	281	357	465	276	403	186	55
MAGEA1	MAGEA1	257	450	372	89	672	378	1078	840	937	597	1084	735	1018	850	867	230	613	782	891	362	501	243	800	784	469	402	932	374	760	426	436	581	595	572	782	373	159
ATP13A3	ATP13A3	225	523	406	97	875	407	754	376	1037	611	994	666	789	928	964	192	363	489	861	212	267	177	476	537	572	334	1002	275	944	406	349	514	762	523	713	284	100
CYP27B1	CYP27B1	424	777	464	128	1024	757	1204	1278	1518	1002	1494	1910	2249	1399	1848	490	914	1425	1621	555	461	247	715	667	396	550	1043	499	1504	829	876	1155	1245	1036	947	433	164
IRX5	IRX5	147	350	305	93	696	253	379	171	569	471	779	840	932	585	482	186	373	846	562	354	139	167	750	589	724	332	614	178	590	341	325	395	540	533	453	204	72
NSD3	NSD3	334	696	474	128	843	593	1100	862	1249	773	1315	826	1051	977	1274	289	498	666	1194	408	357	156	670	536	331	441	529	54	1014	447	437	504	386	844	416	134	49
ARHGAP45	ARHGAP45	430	876	642	142	1108	735	1917	2677	1470	1022	1834	1855	2104	1320	1364	539	990	1913	1605	706	843	584	2081	2491	3466	638	1440	290	1282	862	802	1076	1430	1064	997	437	118
XKR8	XKR8	380	724	721	168	1411	606	1251	1533	1434	703	1447	1505	1845	1076	1277	441	847	1693	1424	484	738	337	1485	1522	1477	604	1131	341	1201	642	709	952	1254	1004	1761	1464	1171
CCDC17	CCDC17	327	576	401	149	875	507	1229	1910	1030	543	1108	985	1203	812	918	313	599	837	1082	469	314	240	1042	1179	913	489	658	328	1060	525	587	654	930	784	719	426	96
PTPRT	PTPRT	182	246	227	49	393	216	561	388	458	223	524	249	432	529	265	140	178	279	507	239	139	130	586	753	467	215	307	41	464	185	148	177	215	255	224	85	23
MT1G	MT1G	405	710	534	176	1189	614	1244	1614	1376	664	1347	1904	1666	1075	1836	487	762	1677	1521	768	977	354	1588	1780	1952	538	971	95	1192	706	662	795	989	828	821	412	273
GPR6	GPR6	203	321	184	51	581	258	540	1132	616	390	575	611	658	390	972	237	312	532	579	216	332	153	514	577	685	193	642	234	555	270	252	362	377	376	346	156	59
ZNF385D	ZNF385D	136	274	242	91	552	243	471	319	496	220	404	253	314	441	321	140	292	305	495	218	147	78	315	488	812	301	549	142	381	270	228	379	334	396	305	164	47
CDC123	CDC123	133	367	184	57	448	251	656	419	559	393	420	289	369	521	366	92	234	228	467	177	149	124	421	633	663	272	327	120	349	182	200	224	204	454	276	165	76
CHODL	CHODL	241	565	332	89	688	468	765	484	908	526	729	816	1019	683	763	283	510	906	930	356	379	206	784	975	1313	340	695	120	968	467	402	602	834	641	506	179	77
IGSF9B	IGSF9B	450	1437	1006	268	2086	1097	1990	1258	2598	1357	2593	2634	3251	2297	2632	637	1483	2098	2618	798	1086	587	2428	3384	3159	933	2535	816	2311	1157	1156	1481	2012	1829	1610	846	326
SYCP1	SYCP1	181	428	262	61	560	318	616	430	840	384	609	603	740	601	651	119	328	272	751	249	182	154	443	583	366	347	443	122	724	282	313	383	478	426	416	213	46
ONE_INTERGENIC_SITE123	ONE_INTERGENIC_SITE123	204	250	271	88	669	278	638	1324	677	437	511	591	784	550	337	210	403	639	671	394	324	199	654	865	1105	270	448	122	505	274	211	349	408	441	524	220	85
GAL3ST2	GAL3ST2	327	552	474	148	986	474	994	890	1124	700	1228	1384	1365	811	1172	341	610	1271	1135	561	433	311	1153	1325	1020	428	758	260	976	575	713	764	1146	644	668	271	107
ANGPTL4	ANGPTL4	347	549	450	114	994	514	1243	2065	1073	666	1239	855	1105	954	1017	337	580	1107	1002	454	631	206	814	1048	1160	331	704	268	771	597	530	614	472	685	625	254	80
RAG2	RAG2	82	312	136	52	420	154	308	29	533	190	263	365	309	493	529	109	274	383	545	93	142	133	377	415	260	212	387	35	419	235	285	311	664	387	248	116	55
TKFC	TKFC	319	616	319	106	734	428	1034	1570	980	581	997	656	747	809	1055	322	577	932	1062	402	392	201	830	712	375	375	1007	376	852	381	446	494	810	571	728	391	90
ZBTB41	ZBTB41	251	402	262	75	664	310	847	866	657	385	735	329	631	707	786	296	393	654	759	422	294	131	521	507	327	373	404	59	702	375	350	525	662	474	370	161	63
NIBAN3	NIBAN3	89	123	157	60	348	172	256	208	339	264	337	290	272	245	482	156	204	375	259	80	85	73	405	307	207	102	246	107	204	176	158	252	222	136	257	121	24
ONE_INTERGENIC_SITE458	ONE_INTERGENIC_SITE458	435	548	448	119	898	394	1057	1006	928	621	1030	1226	1847	694	721	321	640	802	934	525	621	277	912	1310	1860	449	1386	390	749	529	464	588	913	601	664	254	72
NUTM2B	NUTM2B	310	823	594	157	1299	583	996	701	1380	887	1057	1175	1583	1106	1211	441	943	1419	1466	640	518	413	1327	1370	1252	548	1654	590	1130	603	710	859	1339	919	960	487	198
NAA15	NAA15	195	343	152	36	227	298	237	108	782	332	241	26	27	685	84	96	230	315	730	247	89	40	68	39	0	318	113	53	642	174	65	45	39	398	130	15	14
C3orf35	C3orf35	108	196	140	45	394	157	348	187	301	290	334	155	265	304	172	58	186	190	322	165	123	72	301	323	208	172	83	27	274	130	146	193	195	242	214	83	32
TAGLN3	TAGLN3	264	390	255	79	675	365	775	648	695	447	693	725	675	873	1041	190	483	809	818	174	409	172	639	1009	1847	315	456	126	723	344	354	456	641	659	441	135	65
MTERF3	MTERF3	184	559	326	74	521	420	662	739	933	419	761	332	362	747	587	209	376	629	885	347	290	92	282	209	112	335	277	56	696	396	368	392	341	602	344	108	32
SEZ6L2	SEZ6L2	391	712	689	157	1149	671	1195	1343	1405	751	1391	1490	1646	1303	1757	408	761	1255	1415	478	654	374	1321	1754	1850	538	1410	663	1057	699	569	750	845	774	741	285	82
TRIOBP	TRIOBP	166	303	249	63	351	246	485	409	509	383	585	657	574	435	690	169	257	704	549	125	178	99	396	356	379	220	283	80	507	238	264	344	415	314	344	156	41
IQCA1L	IQCA1L	221	563	413	127	1048	410	1070	1438	791	452	753	676	850	900	1002	180	393	544	941	419	377	137	756	649	274	444	1004	338	681	386	320	380	498	383	587	220	90
EXOSC2	EXOSC2	295	529	361	119	831	456	680	971	1255	568	949	557	645	862	807	291	533	866	1213	443	362	165	572	645	414	381	241	81	1013	509	285	243	189	852	333	87	62
SLC1A3	SLC1A3	171	274	123	44	380	261	625	693	610	264	558	365	606	574	523	82	268	471	568	156	367	192	614	734	999	222	420	109	421	225	185	230	267	465	316	159	35
LOC100132202	LOC100132202	143	231	132	41	376	149	196	125	406	178	203	62	89	289	230	40	118	128	540	89	266	40	99	179	89	125	208	17	370	127	89	89	257	296	176	120	106
COL7A1	COL7A1	267	484	509	103	764	567	936	686	1137	525	833	648	670	834	694	107	477	504	1050	396	396	243	706	735	594	516	1281	479	1065	580	554	629	954	687	1023	420	132
TMUB1	TMUB1	516	1057	939	228	1421	1010	1988	3268	2048	1265	2088	1629	1734	1831	1420	559	1006	1362	2205	802	837	514	1745	2099	1353	1008	1695	491	1871	1074	927	1185	1461	1550	1099	423	150
PPIF	PPIF	205	419	167	53	396	301	222	106	672	326	450	250	356	615	319	128	239	345	741	209	300	81	238	347	223	197	317	184	681	267	232	275	337	396	311	105	32
RALGPS1	RALGPS1	153	135	119	28	189	124	189	218	329	199	310	210	187	312	202	105	188	290	324	181	146	65	251	344	211	106	108	63	310	126	127	142	212	271	156	81	35
CCDC96	CCDC96	65	83	68	11	113	110	316	94	245	151	247	249	323	79	187	15	131	232	220	57	70	55	186	381	615	56	176	25	217	123	113	121	206	175	189	101	36
CBWD5	CBWD5	84	189	124	24	215	122	240	505	218	186	145	23	49	256	157	18	61	75	292	57	44	10	40	5	0	102	39	1	201	71	56	33	45	183	95	16	5
SUN5	SUN5	143	391	198	78	330	230	872	957	568	336	695	938	1021	465	313	219	332	610	612	274	330	129	394	500	283	230	383	155	444	281	298	324	482	406	403	181	45
PRCC	PRCC	262	513	425	90	947	355	677	673	931	580	864	556	685	865	1543	316	484	673	967	539	386	98	365	382	199	292	411	152	799	366	275	220	274	569	503	197	68
KRTAP2-3	KRTAP2-3	432	779	622	152	1435	715	1686	1828	1517	830	1685	1492	2073	1270	1717	609	1094	1660	1491	698	871	443	1531	1774	1748	638	1811	688	1421	667	766	884	1051	833	1024	466	173
CCDC173	CCDC173	161	387	227	56	508	302	291	131	603	305	443	339	587	459	614	102	261	219	645	306	288	175	615	692	806	336	321	121	505	291	279	363	443	349	312	127	47
ZSWIM1	ZSWIM1	276	743	565	134	1182	456	1105	1658	1108	565	1145	997	1458	981	1072	420	726	1141	1021	446	373	254	921	1011	1234	395	1451	385	973	536	590	828	1260	701	711	331	159
POLR3E	POLR3E	230	382	285	86	500	404	539	383	976	465	997	647	739	570	475	304	453	1027	786	437	288	180	727	600	371	298	464	124	775	297	235	265	263	498	242	47	38
OR5AC2	OR5AC2	386	890	554	166	1277	679	1628	1819	1500	957	2027	1577	1971	1298	1857	456	842	1740	1705	494	486	270	1036	1161	839	415	867	312	1389	681	649	805	1505	733	1038	534	149
NO_SITE552	NO_SITE552	467	432	370	85	868	462	768	560	939	520	1121	1041	1368	865	1101	356	578	832	877	408	344	262	971	974	1050	299	896	332	700	569	486	656	600	490	653	262	66
ORMDL1	ORMDL1	296	517	437	103	943	507	1420	2091	970	566	963	957	908	929	1191	231	1443	1613	1050	267	511	232	831	915	1762	442	1005	343	1122	531	609	815	1351	824	2983	5930	13616
FAM189A2	FAM189A2	435	531	400	82	971	393	1057	1228	982	534	887	1035	1049	869	816	238	488	701	957	388	468	239	773	726	998	338	436	98	822	461	448	572	736	580	438	200	60
CIPC	CIPC	165	263	224	55	440	239	680	1312	567	434	893	616	776	400	645	183	281	564	525	112	222	84	412	503	425	191	531	134	447	263	248	356	470	502	398	203	76
NO_SITE527	NO_SITE527	266	288	174	49	482	240	643	1096	577	301	595	528	549	328	465	182	263	529	555	200	178	102	492	745	739	210	690	281	565	335	311	442	522	242	601	196	67
POTEE	POTEE	377	912	661	160	1179	791	1582	1728	1655	962	1483	1523	1867	1345	1481	392	906	1238	2039	716	516	434	1571	1776	3165	579	1639	687	1288	773	768	1028	1436	1038	1082	474	153
ACBD6	ACBD6	105	277	162	38	301	220	435	330	414	206	415	251	530	329	591	161	279	340	457	166	152	66	297	214	180	121	412	90	350	184	181	245	305	441	278	103	39
TRMT12	TRMT12	271	542	383	119	839	444	840	271	1036	460	780	738	823	781	322	136	391	447	994	309	356	140	493	456	260	428	716	210	753	418	370	463	869	682	479	259	81
SECISBP2	SECISBP2	133	328	185	61	409	209	572	805	529	334	518	302	319	315	420	89	180	141	562	199	108	101	266	247	175	223	344	90	544	216	192	223	205	422	201	76	14
PLA2G4A	PLA2G4A	40	86	46	23	117	83	244	447	162	137	147	72	151	162	59	35	83	148	162	89	59	16	115	142	411	73	86	66	122	35	56	89	136	154	97	58	10
MAFK	MAFK	501	1050	776	236	2053	834	2100	2390	2229	1678	2377	2348	2952	1529	2272	591	1181	2393	2251	778	1064	546	2179	2232	1783	843	1871	583	1899	1085	1234	1851	2859	1395	1639	919	263
GALT	GALT	443	758	619	163	1311	615	1467	1739	1632	834	1469	1967	1931	1332	1521	404	894	1482	1548	735	570	408	1465	1804	1667	694	1700	575	1309	884	874	1102	1633	937	1284	547	165
SKAP2	SKAP2	240	598	465	123	1099	506	936	908	1146	678	1410	357	1418	1227	1160	216	634	634	1205	382	406	220	870	1053	1196	418	1253	514	691	393	574	769	905	721	704	204	87
CXCL5	CXCL5	280	374	404	129	533	401	1409	1698	1079	528	1555	1140	1491	838	984	379	602	1117	928	436	312	271	682	725	479	428	960	185	807	474	528	734	1112	585	834	338	112
TNFSF8	TNFSF8	215	494	388	111	909	475	1244	1232	863	346	769	732	828	621	710	275	349	455	849	271	256	150	528	324	200	227	930	347	687	433	369	442	415	465	325	160	40
GNPNAT1	GNPNAT1	200	371	284	81	667	315	586	651	655	435	528	282	582	490	256	216	433	523	796	251	212	151	497	451	430	231	406	244	550	323	357	466	710	347	424	179	62
C16orf74	C16orf74	358	617	484	159	1140	552	1497	2892	1308	886	1543	1826	1916	1097	1207	445	1226	1696	1251	479	695	324	1373	1820	2073	524	1779	579	1161	669	628	871	1262	679	1831	3246	5213
GPN2	GPN2	347	712	409	89	554	525	840	1387	1336	824	554	232	217	1191	755	191	406	593	1307	469	291	111	347	329	122	631	353	72	1184	585	233	66	82	885	122	15	42
MOB1B	MOB1B	159	435	199	60	472	339	503	104	661	355	619	680	869	703	362	197	357	468	744	162	201	107	340	322	174	248	457	121	603	217	280	401	620	332	430	222	52
AMT	AMT	380	592	587	147	1125	476	1158	1261	1211	785	1179	927	1215	1209	748	255	532	844	1391	467	324	332	1063	1272	2178	490	975	400	1198	570	450	576	746	843	895	360	130
TAAR2	TAAR2	258	567	437	123	739	421	1131	927	1035	583	1150	660	612	810	1478	305	579	741	942	415	444	174	740	669	583	451	592	150	937	498	496	589	708	624	545	192	48
USP2	USP2	320	614	515	146	1096	442	990	839	1177	690	1055	831	1197	963	1143	285	592	857	1105	414	611	271	1315	1835	1757	450	828	130	1104	510	495	623	910	601	530	211	96
RAB11B	RAB11B	490	928	892	250	1854	838	1622	1690	1901	1079	2131	1983	2329	1765	2046	702	1228	2129	1976	782	798	510	1935	2125	2206	678	1722	803	1898	1081	980	1329	1839	1397	1079	481	210
PRMT2	PRMT2	245	456	441	112	706	393	980	2084	877	532	820	725	883	973	1114	264	501	698	959	392	435	186	679	568	184	327	1103	138	826	458	392	458	459	589	535	186	51
LOC105373780	LOC105373780	126	336	219	57	497	187	506	365	527	274	550	406	640	495	192	217	338	627	414	221	98	97	273	243	287	175	185	79	446	245	248	295	253	388	300	111	41
TRIM44	TRIM44	192	320	217	80	516	264	534	620	605	298	408	313	589	519	232	126	263	406	646	321	181	149	641	791	720	264	502	198	540	260	276	368	463	474	336	159	15
DNAJC21	DNAJC21	167	294	234	56	298	217	267	66	460	190	344	101	82	414	257	73	151	144	507	80	177	58	233	225	120	253	306	79	371	213	140	166	106	239	112	31	13
SLC45A4	SLC45A4	351	459	291	112	584	458	837	689	867	580	769	663	594	868	680	275	432	805	1029	348	412	306	1113	1343	988	389	1121	439	781	476	498	590	668	617	476	181	98
TNFRSF19	TNFRSF19	230	497	401	103	1029	415	933	758	960	529	872	485	841	861	1058	331	500	811	1079	360	364	218	684	948	1310	446	925	364	772	433	443	529	784	665	675	260	116
POM121	POM121	176	441	312	81	797	439	924	953	680	536	680	263	379	716	453	185	345	576	901	332	130	157	596	638	460	340	338	101	597	346	335	407	552	454	433	212	87
IL17A	IL17A	183	392	227	52	472	312	474	560	675	469	655	509	865	538	383	136	381	474	582	171	242	123	407	728	643	209	582	150	560	318	316	470	534	409	393	183	48
NO_SITE511	NO_SITE511	210	187	176	44	253	155	252	75	367	142	312	316	457	294	239	72	259	353	369	141	120	114	532	684	721	137	426	83	279	118	127	196	267	267	279	121	56
SGMS2	SGMS2	104	225	186	55	412	196	364	253	329	186	290	164	306	381	380	70	222	227	350	127	192	75	279	283	146	140	477	186	319	106	119	161	173	238	167	68	21
RFPL4A	RFPL4A	256	789	514	157	1318	541	1031	1104	1163	775	1247	728	1641	993	907	392	746	1053	1246	457	604	336	1224	1432	1656	574	1445	562	979	431	524	718	857	680	732	270	117
BTBD2	BTBD2	448	1005	888	220	1717	963	2493	3451	1886	1249	2297	2768	2873	1584	2040	606	1184	1995	2011	974	1285	657	2475	2586	3612	698	2568	676	1734	1202	1064	1753	2208	1391	1753	816	283
C8orf86	C8orf86	277	534	374	96	727	486	1216	1521	996	689	1215	823	1112	620	1041	321	562	668	1006	293	474	191	435	504	647	343	709	217	811	439	454	624	821	602	586	302	72
DLX4	DLX4	186	413	329	102	787	261	1024	1051	757	486	866	1294	1414	630	678	228	469	765	780	326	213	154	536	372	189	296	698	202	743	423	374	508	618	551	485	197	71
MMP21	MMP21	301	383	297	84	637	314	701	1121	816	574	902	705	717	689	612	165	431	689	963	460	355	227	719	504	397	326	751	196	713	457	394	412	481	581	483	234	105
LOC105378862	LOC105378862	331	630	428	105	750	451	838	1051	1113	719	1066	1781	1586	965	1167	246	552	962	1047	333	397	289	906	929	727	452	934	152	960	545	533	689	1002	721	653	306	82
SPG21	SPG21	235	437	255	72	815	429	916	1052	1010	693	897	782	950	952	829	197	457	562	933	302	250	182	678	635	329	338	876	303	690	400	395	450	596	489	856	503	234
SLC22A7	SLC22A7	246	466	373	95	664	425	777	652	843	499	731	976	925	778	278	161	395	487	820	269	453	217	893	1542	2216	382	967	220	798	496	394	523	512	766	604	302	114
NO_SITE583	NO_SITE583	159	188	165	24	221	161	366	310	275	179	340	239	274	254	222	79	223	290	284	193	158	62	296	351	731	109	542	132	261	129	166	220	212	182	226	69	28
TRIM22	TRIM22	315	609	411	119	1047	524	1037	608	1165	682	1128	1028	1068	994	827	350	673	1099	1262	490	655	292	1166	1691	1957	539	1598	505	1082	546	506	625	1117	852	768	293	88
GPBAR1	GPBAR1	253	447	410	83	826	388	1058	1095	822	633	1129	948	1012	638	518	289	437	988	858	315	396	189	698	618	299	411	904	230	758	444	441	576	641	480	485	231	61
ZIC2	ZIC2	63	145	88	24	140	69	120	61	125	140	159	79	224	207	191	24	97	85	154	119	68	41	208	213	100	78	151	35	168	92	98	141	128	212	81	44	16
POLR2B	POLR2B	184	330	40	7	117	279	118	69	593	51	117	11	92	469	33	48	108	77	544	52	93	4	17	8	0	266	19	11	500	85	18	17	35	261	26	12	5
GPC2	GPC2	183	75	248	57	164	259	840	973	173	265	424	137	79	87	641	118	69	88	186	157	286	140	542	195	133	312	429	80	48	248	230	277	26	84	357	160	9
NTRK3	NTRK3	165	223	148	52	347	202	598	1642	540	264	560	643	879	408	310	178	331	532	562	171	259	127	448	469	490	232	666	242	420	250	258	355	335	212	289	135	56
LOC105372478	LOC105372478	291	595	579	167	1215	574	1214	1143	1378	845	1350	1561	1763	794	1479	414	686	1102	1304	617	717	286	1367	1597	1867	647	1853	978	967	617	578	807	1101	743	715	369	127
HLA-DQA2	HLA-DQA2	464	1049	847	244	1714	796	1639	1964	1954	1168	2158	1893	2297	1735	1987	560	1120	1578	1920	746	846	487	1990	2122	1869	807	1816	825	1637	915	798	1167	1226	1223	1112	512	188
FOXP3	FOXP3	417	753	619	197	1443	709	1405	2653	1534	1210	1865	2231	2573	1156	1949	575	1006	1901	1391	686	726	410	1707	1771	1346	492	2074	770	1333	792	700	1060	1509	1006	1276	690	292
TIMMDC1	TIMMDC1	222	374	242	75	635	310	278	352	752	377	547	422	501	545	587	22	170	144	826	243	158	125	555	420	289	290	99	104	615	304	359	400	566	603	443	140	19
CNKSR3	CNKSR3	119	340	174	49	352	248	559	673	443	431	569	485	666	302	420	94	251	345	414	110	225	125	482	397	232	157	366	124	377	222	229	307	486	344	298	130	34
COL6A6	COL6A6	225	449	301	67	578	284	654	801	692	372	519	412	308	662	531	129	326	380	811	297	301	128	539	684	646	276	402	125	586	301	228	293	595	494	364	137	56
FANCD2OS	FANCD2OS	277	297	274	77	564	353	875	1057	824	595	1018	1063	1170	578	577	248	479	730	715	531	403	207	887	1072	1302	363	851	405	566	541	491	641	668	575	673	282	80
MRPS12	MRPS12	200	311	209	34	414	223	424	395	500	326	421	373	617	392	534	146	295	277	499	242	291	130	451	419	219	198	297	81	526	229	214	264	303	283	403	90	46
VCX3A	VCX3A	258	542	495	113	1081	477	840	652	1137	647	896	1191	1293	805	1093	353	535	999	1096	552	333	290	1111	1188	975	398	666	71	918	483	405	542	650	774	622	313	182
RPS9	RPS9	419	539	376	99	749	502	816	1089	1186	671	990	447	538	1004	677	262	510	690	1256	369	337	160	652	611	883	489	380	56	881	330	244	212	222	936	221	60	29
PRKAA1	PRKAA1	272	650	317	106	853	454	793	430	1107	590	1033	1147	1416	771	737	345	552	799	1047	377	357	192	870	1134	2194	374	527	124	830	536	460	468	712	723	484	221	70
ZNF587B	ZNF587B	167	394	257	93	756	351	697	1295	802	466	978	778	1068	674	750	377	540	1081	684	166	276	163	526	537	272	296	1187	417	540	380	373	475	721	428	396	180	44
TCP11L2	TCP11L2	105	296	103	41	278	219	279	247	434	194	331	274	559	291	300	44	192	171	460	177	178	51	191	127	26	109	220	33	341	228	214	305	512	213	260	93	48
N4BP1	N4BP1	258	510	400	83	764	366	761	1705	743	494	879	747	1035	601	958	296	415	1128	885	500	361	224	676	664	408	386	661	170	610	440	439	532	789	336	552	272	132
KDM2B	KDM2B	316	372	322	81	637	411	875	831	772	542	937	779	981	646	1065	416	482	1272	915	411	233	161	619	561	457	369	678	145	786	436	400	561	634	541	778	481	125
TP53TG3F	TP53TG3F	308	541	493	144	1145	552	1160	2509	1009	635	1100	1324	1417	1075	1160	436	727	1098	1129	599	420	346	1248	1428	1339	560	1363	340	851	535	536	657	791	640	1149	662	269
OR13G1	OR13G1	160	414	193	57	448	200	535	304	745	321	624	1027	1090	635	538	234	412	639	615	128	233	138	435	702	562	260	1091	799	430	263	277	406	523	345	371	171	91
C6orf62	C6orf62	186	567	396	90	979	419	834	698	907	598	1046	599	862	875	675	243	541	583	772	332	241	158	612	664	678	403	449	130	678	361	318	488	849	594	508	221	63
DLK1	DLK1	224	231	221	52	581	241	295	166	593	322	733	681	813	391	318	77	275	408	574	208	120	120	484	364	126	241	384	141	524	266	219	253	246	329	338	148	51
HSDL2	HSDL2	179	391	332	100	615	397	871	904	847	476	827	584	826	796	697	159	357	399	803	255	317	137	323	285	76	260	462	77	619	370	368	472	753	561	568	189	45
EIF3E	EIF3E	136	312	121	30	123	186	198	124	614	204	263	100	95	547	57	87	127	181	466	116	51	32	105	160	144	167	150	6	352	70	32	9	20	225	30	7	3
NSG1	NSG1	366	653	431	142	1266	563	1298	1497	1332	704	1037	849	1006	925	996	219	616	755	1258	565	407	247	1129	1060	1514	425	1281	334	1098	635	603	775	992	692	730	345	116
CYP4V2	CYP4V2	158	289	192	80	647	256	623	974	579	277	598	700	763	500	655	150	327	413	634	389	291	115	473	404	207	243	955	571	417	264	235	363	398	392	351	124	87
TULP4	TULP4	445	714	544	136	915	783	1264	918	1401	808	1011	904	922	1378	1145	266	547	730	1479	562	600	308	1165	1281	579	559	835	305	1266	557	519	431	334	748	583	246	60
ANKRD2	ANKRD2	150	215	158	45	389	244	597	364	390	283	379	526	689	361	649	153	313	595	514	146	231	100	334	511	1080	144	478	69	417	207	207	247	338	216	169	72	32
SERAC1	SERAC1	256	546	318	86	683	477	814	700	931	402	717	449	535	952	541	162	441	677	908	390	148	136	616	654	461	344	500	92	761	343	386	545	826	620	554	144	70
YPEL5	YPEL5	134	398	283	66	634	226	509	305	585	411	765	403	482	585	338	106	209	276	674	248	244	164	487	572	492	326	198	31	499	224	245	265	196	517	46	6	8
ONE_INTERGENIC_SITE232	ONE_INTERGENIC_SITE232	358	793	621	112	1148	622	1100	870	1527	988	1621	1375	1791	1437	1537	490	958	1455	1609	530	454	375	1411	1658	2009	593	884	161	1277	790	852	1017	1424	1036	1515	937	912
OR10A3	OR10A3	229	629	462	113	926	442	866	695	976	729	942	629	816	913	726	216	454	713	1060	244	238	247	911	676	604	429	1067	344	727	415	479	571	621	742	510	175	58
LIX1	LIX1	143	265	172	38	344	233	420	744	662	359	571	553	686	445	590	138	290	586	530	198	235	203	864	921	1078	251	556	160	545	201	175	233	372	318	330	138	33
KCNJ14	KCNJ14	524	641	572	133	1218	537	987	698	1264	806	1089	985	1168	986	1193	348	641	1318	1325	462	560	306	1178	1149	1105	534	1223	426	962	658	538	797	1197	666	816	291	102
LAMC2	LAMC2	393	813	672	129	1081	776	1248	1863	1449	829	1169	1280	1534	1278	1628	319	786	1058	1576	610	575	373	1098	1126	1471	607	2152	961	1402	615	670	749	993	868	799	375	127
SOX11	SOX11	214	454	373	96	1105	348	631	558	746	534	829	635	978	843	926	271	490	704	680	303	279	181	704	890	410	333	586	73	874	392	378	504	818	527	491	279	63
TMEM262	TMEM262	363	845	558	137	1191	569	1013	840	1425	781	1430	1463	2023	1138	1554	468	847	1355	1312	484	541	277	1028	1154	1148	514	744	330	1071	579	613	746	1185	836	750	281	79
ZNF286A	ZNF286A	331	736	530	141	1089	622	1040	1407	1249	633	963	677	867	938	1014	264	607	955	1313	502	348	199	468	390	125	513	823	191	837	577	523	548	658	731	641	386	152
DNAI2	DNAI2	176	399	283	76	545	348	509	794	703	396	414	436	747	382	367	138	307	327	654	239	195	112	422	336	178	290	401	75	631	221	286	361	352	343	461	171	58
EPPIN-WFDC6	EPPIN-WFDC6	238	577	336	104	798	532	1087	1408	1136	698	1180	872	1015	921	712	330	573	956	1174	346	372	290	1181	1229	839	427	895	300	775	490	425	500	619	651	719	327	86
SLC16A2	SLC16A2	277	475	402	103	784	364	910	990	1032	477	852	1050	1304	852	1280	316	559	804	973	404	347	234	1101	1174	628	298	1003	537	812	469	416	604	577	603	804	432	116
ZNF337	ZNF337	313	809	548	167	1218	681	1289	1403	1381	804	1693	1717	2336	1140	1592	617	926	1228	1440	595	512	337	1262	1632	2426	570	1149	386	1262	713	606	837	1013	1011	914	408	104
METTL2A	METTL2A	201	874	586	179	1235	833	1925	1694	1638	812	1314	800	1103	1332	840	445	778	968	1819	547	377	258	1134	1010	1004	790	905	363	1551	704	711	774	884	1321	784	327	93
ZGPAT	ZGPAT	424	487	359	89	876	385	757	682	1195	621	1089	1149	1549	1159	916	355	717	1307	1162	508	403	293	970	1548	1613	358	1138	449	853	473	450	551	812	658	684	259	127
SPPL3	SPPL3	301	652	390	97	776	564	484	448	1402	717	1418	1105	1390	1254	1384	384	747	1329	1324	391	512	295	1137	867	1001	567	1186	451	1206	642	544	730	838	899	748	343	120
SMIM8	SMIM8	128	290	226	61	420	259	469	252	540	334	470	229	450	550	406	115	249	379	572	254	254	130	432	388	464	303	202	33	435	176	158	267	365	246	295	118	27
ABT1	ABT1	142	276	159	28	275	282	417	297	481	301	403	153	227	470	552	145	265	322	551	278	95	97	421	517	495	258	300	252	533	264	113	95	58	281	127	23	13
VWA8	VWA8	272	352	225	82	474	273	664	837	729	355	825	554	592	546	185	152	322	420	715	268	313	193	839	990	1015	237	823	237	567	326	292	470	606	411	414	211	48
NO_SITE588	NO_SITE588	221	219	230	47	408	214	856	873	469	277	675	986	1232	373	579	202	303	595	523	273	477	148	532	443	475	136	523	328	389	275	246	343	472	402	374	192	48
DTNB	DTNB	187	343	216	55	400	341	565	441	531	408	540	683	879	433	477	191	317	543	580	289	237	170	399	346	192	202	426	88	433	344	242	279	438	321	284	86	58
PLIN1	PLIN1	219	541	494	125	1077	553	1132	955	1071	523	992	930	1287	869	795	352	557	867	1029	363	526	300	988	957	1002	342	1085	540	857	502	519	682	664	566	750	380	114
NUDT3	NUDT3	355	627	460	115	915	638	1127	839	1380	736	1106	1023	1324	1241	1205	501	807	1103	1286	617	431	339	1348	1578	1848	585	1413	472	1089	596	671	865	1198	734	747	390	119
H4C6	H4C6	225	465	343	55	507	440	812	1044	932	434	833	491	726	876	582	228	467	835	984	313	261	246	780	786	681	313	697	310	733	566	455	496	465	488	466	241	106
PRRG1	PRRG1	70	267	119	30	434	192	603	1084	398	256	303	146	360	325	415	147	199	177	461	135	98	95	251	258	234	126	510	211	284	153	151	223	380	185	128	53	28
C10orf143	C10orf143	93	155	101	39	320	132	139	119	388	236	269	182	340	260	474	123	228	332	392	157	150	119	404	492	271	156	267	135	398	139	161	278	572	191	189	83	41
WFDC13	WFDC13	158	239	154	52	328	244	405	378	623	259	754	471	615	558	453	76	213	335	605	209	367	155	533	532	559	243	485	276	567	227	242	305	478	380	366	119	23
ANAPC16	ANAPC16	188	433	363	76	808	336	969	1469	758	590	720	523	738	597	651	188	328	397	880	355	221	154	482	513	493	265	493	95	704	320	295	338	593	353	434	181	82
ZNF423	ZNF423	200	343	249	75	626	332	1266	1586	734	397	800	760	864	459	990	308	441	864	819	482	342	237	867	783	1206	308	1079	307	673	326	396	515	538	490	476	224	63
TCF24	TCF24	451	737	581	145	1202	553	1136	856	1397	1107	1611	2065	2135	1278	1231	537	903	1451	1614	711	557	364	1332	1310	1164	722	1094	466	1276	742	728	846	1153	924	902	496	105
PGAM5	PGAM5	116	241	169	48	453	170	416	187	445	331	338	341	543	321	415	56	155	159	454	173	90	123	347	255	286	131	272	59	370	183	286	359	842	330	310	119	52
TTF2	TTF2	135	332	193	53	405	317	369	709	703	372	296	79	84	498	200	81	185	89	773	235	97	99	331	253	78	239	179	29	502	272	224	213	255	461	280	87	32
HSFY1	HSFY1	168	450	298	86	710	299	786	512	772	422	769	909	932	561	1360	245	505	768	748	287	469	317	933	983	838	313	962	464	597	309	320	484	415	598	587	216	51
ONE_INTERGENIC_SITE366	ONE_INTERGENIC_SITE366	260	545	364	118	1027	455	829	1632	1102	700	905	1129	1371	899	1004	288	676	898	1088	399	268	153	552	533	451	382	478	81	889	535	543	675	701	776	711	322	117
SLC29A3	SLC29A3	154	267	275	82	606	223	388	200	654	306	619	554	609	617	470	146	339	516	626	253	340	133	421	616	447	224	538	126	617	245	341	390	439	455	366	165	45
CSNK1E	CSNK1E	267	488	294	98	586	405	949	1636	922	529	1227	1044	1296	958	899	331	600	856	858	515	401	178	571	521	354	298	881	189	1003	453	447	517	812	631	671	390	100
APC	APC	287	499	298	52	612	407	736	1071	915	521	932	388	474	801	845	236	359	580	883	277	261	142	651	519	544	376	418	172	601	439	320	318	360	769	385	247	117
CCDC57	CCDC57	336	559	368	94	697	445	883	1343	1026	445	956	647	743	827	1197	216	527	731	1169	418	472	187	533	684	920	358	834	505	834	422	411	517	599	719	596	257	83
CDC20B	CDC20B	290	653	516	167	1028	496	1133	1345	1162	608	1196	902	998	1113	769	346	654	890	1387	351	389	176	670	533	463	476	688	216	992	522	437	538	535	921	628	252	95
ZMYM5	ZMYM5	262	653	417	111	907	477	1118	1606	1121	486	842	434	601	838	877	194	513	717	1253	345	348	219	737	784	561	403	1092	298	1012	393	507	614	653	781	690	269	107
PLSCR4	PLSCR4	173	434	215	83	655	306	287	217	626	322	662	519	731	693	827	197	379	547	638	299	202	117	567	605	623	318	715	157	585	239	283	370	438	518	339	141	88
BOLA2	BOLA2	364	535	371	101	889	559	1027	1231	977	556	1000	1009	1138	707	568	294	541	873	1059	370	276	195	562	655	692	434	681	192	877	513	517	658	950	747	561	282	83
UHRF1BP1L	UHRF1BP1L	165	354	280	78	555	263	591	773	695	470	663	311	459	549	384	159	314	414	673	174	312	84	545	523	661	250	593	350	590	282	231	381	568	402	335	148	44
CHPF2	CHPF2	131	286	134	47	281	155	308	480	412	251	442	191	336	331	267	48	163	127	369	144	164	94	401	409	559	184	437	105	344	183	191	287	284	235	335	171	37
TAF4	TAF4	168	416	221	59	292	236	875	742	655	357	323	310	178	492	241	206	266	627	565	226	291	109	447	325	237	253	539	190	552	142	129	131	126	421	188	73	39
GTPBP6	GTPBP6	241	326	280	74	564	375	515	270	668	391	695	535	623	767	619	196	442	401	678	342	416	153	642	441	317	238	278	48	606	381	434	475	522	228	519	267	52
PML	PML	256	372	322	69	810	345	744	919	821	524	1113	1122	1077	641	701	296	435	916	722	361	374	184	700	765	265	283	598	191	600	445	461	698	975	333	462	203	53
LMX1B	LMX1B	456	813	681	188	1485	863	1445	838	1625	934	1639	1827	2262	1338	1864	550	1055	1758	1645	798	587	417	1534	1396	1530	595	1541	501	1439	1008	868	1267	1675	954	978	490	121
DPH3	DPH3	314	711	326	69	512	504	555	140	1178	637	658	91	191	1000	342	113	254	260	1209	370	235	115	347	165	64	490	517	187	862	260	160	109	71	748	190	25	25
RNF220	RNF220	184	385	247	75	511	298	815	836	912	353	897	847	957	620	1221	252	384	561	671	315	267	178	907	1211	1157	278	521	205	635	344	333	459	669	382	468	253	130
ORM2	ORM2	214	644	504	138	1204	458	777	435	1060	703	1030	1024	1264	973	886	311	547	1218	927	401	425	185	783	921	569	418	1154	418	993	453	430	573	634	680	713	244	75
GNB1	GNB1	255	338	234	74	547	221	634	290	619	235	633	393	569	561	414	150	318	430	573	278	202	124	659	952	827	232	712	145	526	187	203	231	285	374	216	69	39
CKAP2L	CKAP2L	249	493	307	93	677	390	718	825	845	416	530	296	343	726	349	191	404	453	947	329	146	185	570	655	573	391	1126	415	643	400	335	362	539	534	550	173	45
RPL21	RPL21	129	226	137	19	157	215	183	52	441	96	121	37	44	299	444	16	74	59	541	44	33	21	39	19	1	170	56	23	308	59	26	5	10	291	29	10	10
PCNX3	PCNX3	173	173	129	25	220	208	227	66	410	300	307	180	173	275	236	85	190	264	493	98	96	74	270	337	188	167	108	6	340	119	115	115	78	288	178	63	13
UNC13C	UNC13C	213	390	244	69	552	299	439	166	808	401	607	566	999	765	464	195	377	840	769	218	371	129	440	432	241	288	604	119	602	345	264	330	381	465	398	223	53
SPAG7	SPAG7	78	271	148	52	548	198	350	296	352	220	330	221	216	463	478	86	265	188	409	96	123	50	252	210	122	147	806	264	289	156	174	209	193	362	167	70	31
ARHGAP32	ARHGAP32	362	552	368	88	789	382	983	1130	819	589	901	793	997	787	665	239	392	531	1037	320	470	234	1024	1001	907	419	1207	420	704	423	383	564	827	570	433	195	58
CALU	CALU	101	198	87	26	172	144	163	193	296	191	274	178	404	311	163	29	132	151	355	106	72	44	207	186	150	80	225	19	245	93	65	98	36	181	172	77	21
CPEB4	CPEB4	242	654	373	125	907	476	873	1254	1075	666	1241	1210	1517	804	921	512	804	3637	1009	408	478	198	786	738	835	425	609	143	781	509	461	629	788	736	776	289	78
TTC31	TTC31	162	474	306	82	696	288	480	817	615	508	438	314	418	507	923	60	273	325	612	188	219	110	404	451	555	277	476	147	654	367	341	384	315	364	508	260	67
KLHL35	KLHL35	175	296	167	60	493	176	281	126	514	243	623	567	614	431	472	164	302	565	508	164	129	85	447	587	619	212	443	202	534	263	269	393	473	345	358	168	84
KRT39	KRT39	197	404	425	102	979	420	789	871	917	647	1112	1339	1428	741	1003	238	504	720	836	250	394	260	1126	1371	2094	362	652	224	738	431	341	428	404	685	464	274	82
DPY19L1	DPY19L1	85	280	228	37	439	145	361	416	472	351	592	283	503	465	313	140	282	320	531	208	200	103	466	412	369	129	379	140	328	167	196	315	363	227	215	61	24
TEX13C	TEX13C	127	220	217	46	436	254	484	175	475	270	414	385	658	506	1075	178	293	429	609	220	119	132	490	477	252	252	552	238	407	218	186	306	353	336	260	110	28
FFAR2	FFAR2	184	590	396	103	847	338	791	841	851	554	848	869	1144	923	838	193	528	840	995	440	332	241	980	1579	2562	376	973	329	927	424	353	437	638	768	836	331	145
HDGFL1	HDGFL1	202	413	405	103	822	447	783	906	760	566	955	858	1034	804	752	251	509	886	926	254	367	205	748	1032	1217	291	965	307	692	393	363	444	653	538	428	209	68
SH3BP5L	SH3BP5L	381	568	412	115	901	502	1552	1781	1087	528	1195	1310	1159	962	924	326	554	860	1211	483	623	233	913	688	405	478	1321	310	1118	595	517	630	682	776	678	238	76
GAL3ST1	GAL3ST1	224	503	330	77	873	393	846	874	781	469	768	1007	1381	665	788	236	547	898	715	269	414	174	932	1119	774	263	1504	686	690	445	412	581	806	557	593	218	70
TSKS	TSKS	169	301	296	62	508	267	503	718	597	324	504	267	506	414	495	105	273	310	567	181	301	127	346	503	258	289	382	91	588	219	181	322	508	225	281	114	27
PCNX2	PCNX2	212	391	260	65	504	290	534	295	725	359	754	636	776	635	385	103	317	406	684	300	372	191	686	559	238	232	748	321	566	229	259	226	344	449	447	236	77
HTR4	HTR4	176	364	262	62	452	328	775	525	668	358	1001	991	1318	511	293	186	417	787	623	315	403	164	607	523	368	199	464	119	611	315	345	426	604	493	451	201	61
STC2	STC2	258	471	345	103	707	321	769	1240	884	593	953	1140	1266	606	1048	166	409	478	821	327	262	151	589	623	636	368	538	327	782	378	371	434	510	606	386	229	39
LMF1	LMF1	316	668	320	74	798	364	622	695	1180	402	691	580	1038	883	829	186	565	545	1247	293	526	212	841	1374	1442	333	679	307	909	387	410	551	758	695	470	187	81
CYP21A2	CYP21A2	218	424	366	85	623	287	967	1076	841	559	812	1073	1135	755	713	274	461	719	844	394	698	168	936	1005	1020	379	1079	351	664	431	291	439	548	639	507	243	125
BCAR3	BCAR3	363	644	662	162	1303	683	1253	1223	1329	858	1733	1749	2239	1235	1194	494	806	1132	1126	614	544	310	1485	1779	1673	475	1755	664	1113	602	574	845	944	543	862	399	113
TYMP	TYMP	347	472	397	108	956	405	867	1317	1008	578	920	648	740	798	795	247	505	673	953	369	365	245	679	615	526	469	826	129	855	439	487	736	766	562	681	262	102
LEMD1	LEMD1	167	419	279	77	544	348	628	544	769	320	679	503	806	638	952	160	324	343	725	455	375	160	667	626	929	270	796	187	570	262	257	336	416	392	528	240	66
NO_SITE568	NO_SITE568	196	320	209	53	475	247	462	673	530	359	646	778	809	598	710	273	406	850	644	225	201	166	623	736	698	250	729	352	524	280	256	345	361	467	509	227	69
NT5M	NT5M	271	367	281	85	680	419	804	389	905	496	803	434	381	875	1172	179	438	696	822	272	358	137	468	592	681	396	266	85	723	360	243	340	393	569	424	196	114
FAM236D	FAM236D	130	256	178	54	416	235	669	505	460	433	470	551	633	538	258	180	294	713	479	200	253	170	491	684	1276	181	588	189	441	369	348	482	612	217	414	231	73
CLEC5A	CLEC5A	255	655	467	129	1071	603	923	1030	1253	578	1278	652	1116	1082	1265	297	619	965	1248	474	718	389	1010	1238	964	428	656	122	1076	545	565	794	1122	813	671	231	119
STING1	STING1	230	531	383	95	787	372	655	1620	782	541	873	548	737	653	599	126	354	560	801	323	178	120	422	452	795	277	487	102	767	372	282	342	424	435	451	213	78
BCAS1	BCAS1	266	544	448	73	729	395	1055	804	886	478	812	661	1032	879	479	261	510	677	923	286	299	141	498	572	737	305	848	172	628	411	361	386	443	614	973	825	644
METAP1	METAP1	167	372	175	37	132	264	138	31	698	336	225	162	132	399	250	34	114	126	702	218	168	35	52	8	1	267	85	48	560	258	204	213	215	333	141	24	7
C1QBP	C1QBP	270	592	366	140	922	589	693	425	1343	799	1380	733	799	978	1234	232	602	712	1454	419	324	161	542	215	21	416	235	56	916	598	531	661	791	735	580	232	53
GGT7	GGT7	349	617	612	137	1030	619	1168	1355	1295	565	1105	1308	1637	1142	1463	414	617	1124	1270	464	689	238	862	1148	747	421	679	197	957	572	494	599	749	520	618	349	101
THEM6	THEM6	197	281	192	71	369	227	547	527	654	382	536	721	875	477	431	126	308	534	623	165	400	165	589	604	240	247	594	307	472	308	219	243	297	362	316	154	69
OPN3	OPN3	219	704	421	84	1071	446	692	917	1056	630	1060	1051	1317	902	640	259	488	662	1195	445	361	330	1046	1345	2223	456	1063	358	947	574	429	536	791	609	663	252	83
METTL22	METTL22	221	318	273	77	647	266	810	823	621	424	586	552	564	769	495	145	306	516	767	232	211	180	483	684	581	195	327	90	655	364	301	364	456	291	400	160	63
SELL	SELL	122	244	162	24	271	160	359	275	519	251	439	294	525	244	272	143	214	508	406	182	200	111	319	276	137	226	259	65	355	179	165	255	308	191	258	118	41
ONE_INTERGENIC_SITE310	ONE_INTERGENIC_SITE310	100	178	117	31	341	141	296	246	356	207	344	301	563	342	535	86	207	185	410	122	165	123	471	429	339	103	300	113	320	220	241	237	246	361	292	118	18
LOC107987289	LOC107987289	263	599	459	129	822	462	1180	1540	993	636	1262	858	1239	998	1094	335	597	1165	982	558	485	235	1056	1002	732	353	1488	491	836	428	503	830	996	584	746	366	110
NYX	NYX	324	675	474	127	1063	656	1310	868	1353	813	1295	1460	1800	1149	1300	406	764	1425	1306	526	545	343	1159	1242	1069	423	1565	454	1199	606	696	856	1326	765	865	433	186
MAGEA10	MAGEA10	174	345	289	60	622	315	538	403	659	348	563	738	721	594	726	173	422	682	697	242	230	235	671	675	448	198	611	308	521	313	266	384	456	411	460	179	92
NOTCH3	NOTCH3	192	203	241	40	371	301	430	420	534	275	468	521	658	465	413	98	274	410	500	155	239	163	577	685	920	238	530	181	466	220	201	318	326	352	655	759	811
AADACL2	AADACL2	353	706	512	135	1128	564	1398	1503	1232	789	1218	696	989	1061	993	277	604	601	1362	452	413	317	1130	1089	1099	543	1636	670	1173	515	629	728	700	964	728	270	80
PRDX3	PRDX3	243	551	343	110	846	510	1104	1237	1054	708	1018	826	837	839	865	181	433	500	1012	391	453	231	767	679	510	350	749	307	966	531	483	559	899	654	693	335	78
FUCA2	FUCA2	141	331	285	56	446	220	562	273	504	439	495	404	599	518	570	208	319	590	585	302	217	165	684	587	242	193	638	248	386	204	194	260	371	327	364	159	30
ONE_INTERGENIC_SITE32	ONE_INTERGENIC_SITE32	143	423	397	99	793	271	706	1099	782	455	945	851	1216	586	1695	256	462	558	690	364	262	224	769	903	594	284	569	178	647	370	450	619	590	565	479	263	61
DNAJC10	DNAJC10	222	436	308	76	639	287	723	435	772	311	707	463	660	536	615	184	246	367	790	250	269	159	395	464	880	239	511	127	660	300	322	474	654	427	367	203	55
JCAD	JCAD	404	806	657	156	1188	666	1516	856	1424	735	785	430	725	1253	1125	232	520	541	1548	748	506	373	1267	1448	1013	573	1408	509	1342	687	663	682	1016	846	858	333	106
CASD1	CASD1	295	446	396	93	775	352	702	908	843	390	848	602	970	633	584	169	498	602	898	294	401	200	772	1293	1897	280	772	312	623	322	332	403	490	710	379	136	48
ATP2B3	ATP2B3	417	693	591	131	1110	689	1177	671	1287	810	1554	1104	1446	1578	1765	499	818	1301	1459	693	427	350	1025	1191	942	565	1196	340	1317	779	692	1023	1363	999	1060	519	191
SLC39A7	SLC39A7	281	478	87	22	156	330	352	982	854	253	231	76	174	735	182	24	164	152	751	233	67	31	127	98	47	294	347	142	839	334	88	71	54	505	41	12	21
CCDC50	CCDC50	102	201	153	42	333	130	298	170	398	210	391	274	518	319	260	80	217	264	296	145	197	100	410	451	321	123	256	172	312	152	192	288	299	248	206	112	22
TRIT1	TRIT1	382	781	549	119	960	540	963	707	1322	714	1142	661	581	1156	917	164	439	650	1342	666	382	252	1043	1160	662	442	321	29	1160	504	555	677	664	838	701	199	38
ZSCAN25	ZSCAN25	308	684	584	157	1315	496	1142	1936	1141	708	983	500	685	961	914	174	385	645	1280	404	404	297	839	846	620	475	838	319	931	612	533	545	755	691	640	279	116
PCDHB8	PCDHB8	193	522	373	69	815	365	725	1182	968	606	919	853	1331	850	667	281	489	812	950	285	432	216	793	979	1510	309	613	229	683	274	301	364	396	570	509	177	54
ULBP2	ULBP2	209	484	357	81	861	327	745	549	892	454	749	870	1000	602	711	186	528	677	818	247	431	202	714	766	852	232	853	176	760	412	349	483	476	580	486	188	54
ZNF653	ZNF653	297	480	391	120	703	459	796	589	1025	562	1099	871	1204	774	660	264	510	790	1059	424	508	205	804	915	806	381	1049	218	918	440	375	552	738	578	469	199	52
OTUD6A	OTUD6A	409	788	618	192	1470	642	1579	1931	1623	942	1506	1267	2186	1471	1442	402	1024	1498	1800	576	499	461	1582	1758	1300	521	1740	824	1213	778	711	1088	1722	1078	1046	481	175
VRK2	VRK2	101	222	185	31	344	198	213	50	379	175	454	404	547	299	365	47	169	139	346	111	238	52	209	109	16	96	210	92	248	163	170	285	353	284	213	95	23
ZMYND11	ZMYND11	228	483	296	77	709	470	943	416	810	522	882	636	897	714	962	209	509	473	879	485	474	269	1072	1127	1174	358	1749	653	878	548	531	702	1120	546	575	252	91
PDPK1	PDPK1	163	292	246	36	187	243	291	92	552	207	347	145	129	434	777	88	154	241	539	181	184	49	121	103	29	151	91	29	420	159	110	76	38	347	118	36	3
BPIFB4	BPIFB4	208	322	242	73	576	195	587	329	543	392	367	434	600	527	511	117	318	514	526	248	140	123	487	397	361	278	349	87	534	246	231	307	333	300	215	109	23
SCO1	SCO1	161	253	274	94	620	386	646	536	638	446	707	797	1023	521	837	241	414	651	596	290	203	125	428	358	144	209	204	128	488	313	279	357	396	463	289	110	29
OGFOD2	OGFOD2	261	386	279	82	602	288	619	1045	761	310	594	943	1104	611	245	248	388	865	641	255	293	220	541	529	1062	229	535	219	510	344	351	464	600	298	291	141	48
WSCD2	WSCD2	208	416	281	71	653	342	573	676	761	441	758	838	997	384	798	303	439	713	655	301	389	203	658	730	923	312	590	203	679	365	407	542	557	442	726	449	249
OR1F12	OR1F12	150	295	296	73	648	262	447	217	658	344	514	375	482	602	587	210	426	496	742	321	172	167	718	820	981	306	337	121	585	268	301	442	505	330	504	241	62
IFT27	IFT27	225	397	394	120	791	327	833	869	849	528	1002	1086	1026	774	623	303	498	876	773	321	273	183	663	839	611	393	1063	351	787	373	410	567	834	521	708	299	95
SHISA8	SHISA8	407	674	581	187	1186	661	1520	1862	1355	853	1330	868	1357	1439	1505	408	784	1251	1291	638	573	345	922	1097	611	507	999	193	979	653	616	812	958	645	866	402	88
SCARF1	SCARF1	221	406	210	45	378	268	693	434	628	392	782	938	1368	654	675	184	391	564	715	275	312	175	571	652	500	260	659	218	510	339	268	362	563	459	393	186	62
NOP9	NOP9	377	740	578	136	1105	600	1318	830	1299	820	1298	424	644	1302	1328	331	664	917	1399	544	492	328	1129	1228	863	575	732	245	1333	637	455	373	308	792	498	91	36
SNX20	SNX20	133	201	152	33	466	159	621	338	457	209	586	525	674	342	338	182	236	651	493	236	342	176	507	458	393	140	231	95	393	157	193	226	305	265	314	126	37
KRTAP9-2	KRTAP9-2	335	654	569	155	1121	511	1350	1710	1323	821	1277	1416	1782	990	1585	406	844	1245	1235	388	471	299	1131	1114	1079	482	1196	660	1113	546	548	804	784	741	913	400	160
MARK1	MARK1	222	448	277	67	492	323	647	509	802	312	889	274	548	613	820	198	317	684	668	211	150	210	544	584	237	285	654	149	714	337	384	399	542	373	306	168	55
SCN10A	SCN10A	196	422	307	83	794	409	895	948	812	457	846	630	651	838	842	222	418	582	845	426	349	221	843	878	978	262	1073	294	686	343	380	434	775	497	423	163	35
PRPF19	PRPF19	184	444	163	48	260	351	257	252	667	229	286	54	180	470	350	115	185	282	703	150	91	28	119	93	125	197	90	2	711	134	59	30	31	500	92	17	18
TTBK2	TTBK2	321	691	418	96	832	474	913	668	1190	643	955	601	1055	1020	1340	367	619	1135	993	364	316	160	602	574	775	522	861	345	877	535	512	539	667	632	572	221	83
LOC100996598	LOC100996598	222	442	332	58	774	393	778	797	902	569	991	981	1102	632	1211	311	502	728	888	377	368	188	771	946	802	335	455	129	799	410	418	500	595	466	569	297	91
PLA2G2F	PLA2G2F	157	329	207	51	523	233	535	756	518	324	493	360	378	490	317	109	247	321	612	173	204	145	619	859	718	258	282	26	543	235	223	258	301	324	277	88	30
XKRY	XKRY	274	451	338	112	653	369	742	904	910	587	1032	1224	1078	717	1220	335	614	911	928	414	432	232	863	903	920	313	698	307	900	450	437	703	907	693	793	449	141
EVA1A	EVA1A	211	316	192	74	513	297	551	541	765	460	595	539	797	533	149	262	394	864	718	198	390	203	644	717	886	335	792	106	606	296	421	431	458	550	426	200	68
AIM2	AIM2	156	319	267	66	457	319	783	1665	582	308	515	442	570	584	761	128	266	382	682	297	208	108	301	304	220	198	707	226	477	305	380	414	375	361	341	78	15
HGF	HGF	115	190	198	37	355	148	455	245	482	254	342	444	564	276	73	150	217	448	467	112	82	95	443	381	914	136	419	140	400	220	309	391	457	218	341	143	71
ST18	ST18	148	314	284	63	595	351	571	394	562	470	768	364	689	541	501	286	336	578	594	264	213	138	591	723	1518	286	512	205	476	338	302	360	563	369	397	187	42
MOSMO	MOSMO	234	478	339	102	981	404	705	651	1028	556	923	929	1128	835	429	200	509	1094	988	385	262	184	661	803	1787	354	1105	387	853	462	514	738	1036	611	666	325	92
TRIM26	TRIM26	132	287	173	50	399	235	344	397	485	253	623	300	384	317	363	160	281	293	548	213	184	99	423	476	447	245	346	130	392	178	237	294	416	265	213	72	21
RIOK2	RIOK2	284	535	245	57	492	464	862	1105	1001	541	979	598	699	860	870	185	471	589	1085	408	155	182	507	623	472	465	318	100	771	396	243	224	187	592	310	99	28
BATF3	BATF3	206	483	290	96	805	439	711	725	889	455	757	494	792	867	474	239	398	562	1109	363	284	162	680	825	1885	289	587	151	742	393	392	488	760	773	450	221	74
EDN2	EDN2	539	726	558	132	1117	622	1371	1593	1654	893	1456	1488	1699	1376	1458	355	799	1109	1587	657	695	433	1709	2151	2197	768	1375	537	1142	710	635	754	1015	1057	789	383	130
ALG5	ALG5	251	509	325	80	747	415	517	223	955	352	622	320	327	635	407	145	286	303	971	426	338	122	478	633	387	359	435	158	787	322	248	138	95	589	185	24	6
PNMA8A	PNMA8A	344	747	640	181	1230	723	1347	1760	1302	742	1146	1072	1068	954	1061	382	717	1204	1368	556	488	343	1238	1331	1270	547	1364	351	954	663	727	988	1434	764	1123	505	149
ONE_INTERGENIC_SITE247	ONE_INTERGENIC_SITE247	198	296	217	44	459	296	442	1047	531	296	659	567	760	466	930	169	382	921	597	268	351	130	338	675	762	176	590	290	468	328	292	474	702	259	268	90	37
CLDN15	CLDN15	463	789	737	187	1352	675	1754	1497	1558	793	1787	1277	1462	1071	1273	341	761	1124	1608	557	811	368	1322	1445	1246	539	1066	336	1816	928	795	1161	1745	1202	1247	588	177
ZNF707	ZNF707	335	627	512	124	982	627	1074	991	1346	770	1328	1480	1691	1161	1406	323	679	1148	1274	457	504	344	1260	1323	1158	454	1332	499	1051	638	557	683	928	636	1188	875	403
PAXIP1	PAXIP1	217	476	295	97	547	410	905	611	775	407	781	536	582	644	676	192	1130	1619	913	352	278	162	579	606	374	292	698	144	633	338	244	283	260	493	5439	9074	8575
PRAMEF10	PRAMEF10	194	421	299	98	750	378	898	1269	711	452	821	781	1454	764	1038	344	651	812	845	391	434	296	1275	2221	4185	367	1169	413	818	482	453	586	558	542	490	228	33
RARG	RARG	265	430	268	79	641	412	702	855	787	402	813	892	678	559	434	147	415	464	885	284	309	135	580	419	241	490	670	309	631	372	373	560	753	518	391	176	42
ONE_INTERGENIC_SITE82	ONE_INTERGENIC_SITE82	101	220	199	32	350	197	408	245	461	228	489	374	533	268	241	118	197	354	358	262	134	96	383	629	603	183	264	96	363	219	191	251	493	200	217	159	157
DGKA	DGKA	156	342	236	51	305	232	409	256	492	265	452	152	256	476	385	99	323	525	462	157	162	78	258	305	264	293	329	109	471	351	247	291	402	342	425	279	142
H1-7	H1-7	268	455	325	86	758	353	607	598	789	674	938	599	1028	797	670	312	528	946	1047	337	416	212	877	899	426	383	493	193	777	392	390	591	855	464	616	277	120
LRTM1	LRTM1	124	179	184	53	304	210	436	321	501	321	581	507	484	371	489	178	334	529	546	205	275	92	408	491	317	179	557	226	427	298	252	346	434	331	328	177	47
BAGE2	BAGE2	174	412	325	110	790	354	540	985	898	357	742	497	476	710	374	152	336	651	875	225	293	147	366	499	341	309	312	99	667	216	165	127	284	607	240	85	29
INKA1	INKA1	282	554	400	109	901	343	712	845	1071	666	838	1078	1280	795	988	309	523	1029	924	271	216	170	710	750	521	369	998	328	903	381	425	542	851	631	697	304	119
GNG4	GNG4	420	778	673	188	1062	648	1593	1764	1450	1031	1495	1349	1960	1244	1542	510	970	1963	1447	666	737	477	1678	1717	1358	477	1377	523	1351	786	772	1085	1367	809	962	500	108
ELMOD3	ELMOD3	133	254	216	71	502	278	343	748	520	356	541	484	604	534	308	214	334	639	580	185	221	103	339	428	576	157	463	106	521	213	195	257	396	427	470	230	31
SLC26A3	SLC26A3	146	391	248	47	635	291	515	745	593	218	469	319	338	549	295	62	168	244	668	252	220	133	506	584	319	193	337	63	475	241	299	300	419	323	281	102	36
MC2R	MC2R	370	829	584	145	1202	533	974	380	1385	957	1466	1614	1605	1120	1272	287	717	1103	1404	480	488	368	1554	2355	5055	579	1549	588	1026	625	586	824	981	860	802	308	83
KCNH4	KCNH4	312	592	443	77	827	548	940	638	1122	602	943	1132	1146	959	954	284	437	617	1070	551	429	231	995	978	785	504	810	384	972	533	399	451	613	864	632	294	133
FAM3C	FAM3C	194	328	263	71	443	337	444	549	641	377	396	481	492	435	957	141	320	301	760	140	246	134	623	606	252	214	922	362	622	372	352	360	459	469	408	148	61
ACYP2	ACYP2	260	855	653	165	1282	692	1119	413	1612	876	1448	1178	1739	1184	1123	439	683	1161	1435	516	438	286	957	864	467	641	878	358	1049	581	677	742	978	815	738	292	117
SUGP1	SUGP1	81	105	39	21	85	100	134	44	166	118	172	153	107	199	110	64	146	285	227	83	74	48	181	118	41	56	73	11	208	104	104	74	86	132	168	50	24
NUP210	NUP210	109	257	152	42	313	196	516	555	399	286	516	472	624	317	474	185	221	405	400	221	172	135	393	448	370	166	401	79	377	240	237	353	315	183	243	127	42
HLTF	HLTF	198	465	347	111	766	345	956	690	912	396	716	938	780	612	729	243	423	860	828	281	271	214	525	553	331	326	584	136	646	373	376	439	397	537	378	123	21
COL22A1	COL22A1	342	990	518	167	1277	859	1530	1529	1893	829	1252	901	1260	1300	1402	371	805	1168	2071	819	943	481	1800	2186	2573	636	2126	961	1802	889	898	932	1155	1394	915	347	133
CES4A	CES4A	251	435	305	89	574	465	910	1513	895	486	696	650	633	629	715	161	353	534	840	286	521	215	684	603	465	466	497	151	727	437	402	532	554	443	489	196	71
PPP1R16A	PPP1R16A	225	310	238	49	406	399	668	1008	630	313	705	528	585	708	258	211	367	537	772	241	321	209	768	971	824	300	1011	519	600	381	257	457	667	406	448	261	60
PPP1R3A	PPP1R3A	348	955	636	187	1462	866	1928	2434	1812	1009	1512	1128	1410	1328	1506	489	876	1589	2038	885	643	429	1640	2040	2393	826	1755	478	1666	941	912	1076	1063	1298	878	316	90
DRD4	DRD4	209	380	330	75	620	318	772	1185	711	504	815	1011	968	710	546	216	438	752	692	343	432	261	1004	1171	848	338	743	179	726	397	408	548	816	469	847	426	209
TBC1D3H	TBC1D3H	271	555	392	98	643	495	586	581	1191	501	888	490	590	1085	1123	201	440	656	1205	198	253	144	515	391	362	508	264	18	952	358	199	148	267	705	246	139	36
NCAPD2	NCAPD2	418	864	302	74	493	700	658	980	1564	601	509	22	99	1396	628	134	318	445	1527	416	111	52	127	81	8	712	173	128	1290	465	154	84	80	895	215	38	20
GALNT16	GALNT16	370	723	464	124	979	513	942	648	1054	538	1154	807	1134	924	856	228	566	837	1141	506	360	258	698	840	541	423	1288	492	876	500	536	661	927	814	631	299	78
PPDPF	PPDPF	205	447	285	78	639	347	841	643	668	318	676	461	539	590	172	119	320	350	747	259	225	152	544	562	413	277	460	114	669	372	429	443	662	510	562	311	121
PCDHAC1	PCDHAC1	194	381	309	66	584	313	524	175	652	476	767	785	999	489	646	183	410	588	719	374	284	236	606	974	1190	204	671	284	642	340	408	476	632	354	343	156	41
SAAL1	SAAL1	198	510	293	93	703	454	772	559	781	419	611	464	409	662	571	230	430	606	888	255	179	192	899	841	783	366	444	39	695	455	311	339	316	750	355	127	42
HPCAL4	HPCAL4	157	300	250	64	562	222	499	372	605	352	605	479	735	488	489	236	352	568	576	234	332	166	571	830	769	181	591	215	496	263	322	327	611	465	347	119	47
DNAJC9	DNAJC9	243	431	255	60	605	311	640	541	790	347	439	359	308	826	557	88	280	301	832	202	121	75	186	125	14	247	132	2	543	207	99	46	57	630	134	19	15
TRAPPC10	TRAPPC10	206	251	122	27	256	189	425	784	480	267	338	307	362	524	622	37	277	209	493	111	110	95	298	412	266	199	656	284	416	239	210	254	441	397	218	112	28
LINC01638	LINC01638	166	397	272	60	670	325	681	984	665	559	687	755	952	627	561	181	406	598	745	302	237	176	469	361	506	244	949	348	603	307	359	462	614	457	458	172	52
[truncated: 19,898 more rows]

## Sheet: Humagne_C_screens_seq_map
	sequence_ID	cell_line_name	pDNA_batch	days
1	pDNA_HC_amplified	pDNA	0	0
2	screen_2CD0_R1	26T.DMEM_R1	0	4
[truncated: 35 more rows]

## Sheet: Humagne_D_screens_seq_map
	sequence_ID	cell_line_name	pDNA_batch	days
[truncated: 37 more rows]

[truncated: 5 more sheets: Inzolia_OHS_raw_counts, Inzolia_HOS_raw_counts, guide_map_Inzolia, Inzolia_OHS_screen_seq_map, Inzolia_HOS_screen_seq_map]
